# Supplementary material for: Defense responses of lentil (Lens culinaris) genotypes carrying non-allelic ascochyta blight resistance genes to Ascochyta lentis infection
Source: PLoS One. 2018 Sep 20;13(9):e0204124. doi: 10.1371/journal.pone.0204124 (PMC6147436; doi:10.1371/journal.pone.0204124)
Supplement: S1 File — The coordinates of transcripts differentially expressed in Eston, CDC Robin and 964a-46 upon Ascochyta lentis infection on the Lens culinaris CDC Redberry genome v. 0.6 (Lc v. 0.6) was reported for each transcript. The orthologues identified through BLASTing the CDC Redberry sequences against Medicago trancatula Mt 4.0 coding sequences (CDS), along with the percentage of sequence similarity and the E-value of the top BLAST hit are also reported for the transcripts. (XLSX) [file pone.0204124.s006.xlsx]

## Sheet: Sheet1
Gene ID	Lc v. 0.6	Start	End	Strand	Transcript ID	exon number	Orthologius Medicago trancatula gene	% identiity	E-value	Sequence description					Lc v. 0.6= scaffold and contig name of CDC Redberry Genome v. 0.6
TSS10613	scaffold26336	27696	27977	+	TCONS_00014582	1	Medtr2g065470.1	93.5	0	glyceraldehyde-3-phosphate dehydrogenase					Start and End	Indicate the position of transcripts on scaffold
TSS10613	scaffold26336	28559	28653	+	TCONS_00014582	2	Medtr2g065470.1	93.5	0	glyceraldehyde-3-phosphate dehydrogenase					Medicago trancatula orthologue	extracted by blasting the CDC Redberry sequence against the Medicago trancatula mt4.0v2 genome. The top blast hit, % identitiy, E-value and sequence description are reported.
TSS10613	scaffold26336	28774	28841	+	TCONS_00014582	3	Medtr2g065470.1	93.5	0	glyceraldehyde-3-phosphate dehydrogenase
TSS10613	scaffold26336	28930	28968	+	TCONS_00014582	4	Medtr2g065470.1	93.5	0	glyceraldehyde-3-phosphate dehydrogenase
TSS10613	scaffold26336	29288	29388	+	TCONS_00014582	5	Medtr2g065470.1	93.5	0	glyceraldehyde-3-phosphate dehydrogenase
TSS10613	scaffold26336	30197	30309	+	TCONS_00014582	6	Medtr2g065470.1	93.5	0	glyceraldehyde-3-phosphate dehydrogenase
TSS10613	scaffold26336	30447	30546	+	TCONS_00014582	7	Medtr2g065470.1	93.5	0	glyceraldehyde-3-phosphate dehydrogenase
TSS10613	scaffold26336	30656	30802	+	TCONS_00014582	8	Medtr2g065470.1	93.5	0	glyceraldehyde-3-phosphate dehydrogenase
TSS10613	scaffold26336	32980	33040	+	TCONS_00014582	9	Medtr2g065470.1	93.5	0	glyceraldehyde-3-phosphate dehydrogenase
TSS10613	scaffold26336	33156	33253	+	TCONS_00014582	10	Medtr2g065470.1	93.5	0	glyceraldehyde-3-phosphate dehydrogenase
TSS10613	scaffold26336	33335	33477	+	TCONS_00014582	11	Medtr2g065470.1	93.5	0	glyceraldehyde-3-phosphate dehydrogenase
TSS10613	scaffold26336	33581	33664	+	TCONS_00014582	12	Medtr2g065470.1	93.5	0	glyceraldehyde-3-phosphate dehydrogenase
TSS10613	scaffold26336	34005	34094	+	TCONS_00014582	13	Medtr2g065470.1	93.5	0	glyceraldehyde-3-phosphate dehydrogenase
TSS10613	scaffold26336	34328	34620	+	TCONS_00014582	14	Medtr2g065470.1	93.5	0	glyceraldehyde-3-phosphate dehydrogenase
TSS11673	scaffold2912	56393	56774	+	TCONS_00016063	1	Medtr8g085980.1	91.73	0	tubulin beta-1 chain
TSS11673	scaffold2912	56853	57350	+	TCONS_00016063	2	Medtr8g085980.1	91.73	0	tubulin beta-1 chain
TSS11673	scaffold2912	57533	57666	+	TCONS_00016063	3	Medtr8g085980.1	91.73	0	tubulin beta-1 chain
TSS11673	scaffold2912	57933	58434	+	TCONS_00016063	4	Medtr8g085980.1	91.73	0	tubulin beta-1 chain
TSS11673	scaffold2912	58643	58771	+	TCONS_00016063	5	Medtr8g085980.1	91.73	0	tubulin beta-1 chain
TSS11673	scaffold2912	56393	56774	+	TCONS_00016062	1	Medtr8g085980.1	91.73	0	tubulin beta-1 chain
TSS11673	scaffold2912	56853	57350	+	TCONS_00016062	2	Medtr8g085980.1	91.73	0	tubulin beta-1 chain
TSS11673	scaffold2912	57533	57637	+	TCONS_00016062	3	Medtr8g085980.1	91.73	0	tubulin beta-1 chain
TSS11673	scaffold2912	57904	58434	+	TCONS_00016062	4	Medtr8g085980.1	91.73	0	tubulin beta-1 chain
TSS11673	scaffold2912	58643	58771	+	TCONS_00016062	5	Medtr8g085980.1	91.73	0	tubulin beta-1 chain
TSS11673	scaffold2912	56493	56774	+	TCONS_00016064	1	Medtr8g085980.1	91.73	0	tubulin beta-1 chain
TSS11673	scaffold2912	56853	57350	+	TCONS_00016064	2	Medtr8g085980.1	91.73	0	tubulin beta-1 chain
TSS11673	scaffold2912	57797	58434	+	TCONS_00016064	3	Medtr8g085980.1	91.73	0	tubulin beta-1 chain
TSS11673	scaffold2912	58643	58771	+	TCONS_00016064	4	Medtr8g085980.1	91.73	0	tubulin beta-1 chain
TSS5364	scaffold154564	9996	11158	+	TCONS_00007340	1	Medtr1g106005.1	92.98	0	tubulin beta-1 chain
TSS5364	scaffold154564	11511	12217	+	TCONS_00007340	2	Medtr1g106005.1	92.98	0	tubulin beta-1 chain
TSS7557	scaffold1888	60408	60961	+	TCONS_00010442	1	Medtr4g017630.1	92.24	0	tubulin beta-1 chain
TSS7557	scaffold1888	61505	61774	+	TCONS_00010442	2	Medtr4g017630.1	92.24	0	tubulin beta-1 chain
TSS7557	scaffold1888	61897	62813	+	TCONS_00010442	3	Medtr4g017630.1	92.24	0	tubulin beta-1 chain
TSS7835	scaffold19434	29965	30575	+	TCONS_00010819	1	Medtr8g098360.1	93.01	0	tubulin beta-1 chain
TSS7835	scaffold19434	30717	30986	+	TCONS_00010819	2	Medtr8g098360.1	93.01	0	tubulin beta-1 chain
TSS7835	scaffold19434	31221	32201	+	TCONS_00010819	3	Medtr8g098360.1	93.01	0	tubulin beta-1 chain
TSS3436	scaffold129000	1892	2461	+	TCONS_00004693	1	Medtr5g035770.1	91.65	0	chaperone DnaJ domain protein
TSS3436	scaffold129000	3773	3896	+	TCONS_00004693	2	Medtr5g035770.1	91.65	0	chaperone DnaJ domain protein
TSS3436	scaffold129000	4062	4144	+	TCONS_00004693	3	Medtr5g035770.1	91.65	0	chaperone DnaJ domain protein
TSS3436	scaffold129000	4293	4404	+	TCONS_00004693	4	Medtr5g035770.1	91.65	0	chaperone DnaJ domain protein
TSS3436	scaffold129000	4483	4587	+	TCONS_00004693	5	Medtr5g035770.1	91.65	0	chaperone DnaJ domain protein
TSS3436	scaffold129000	5062	5112	+	TCONS_00004693	6	Medtr5g035770.1	91.65	0	chaperone DnaJ domain protein
TSS3436	scaffold129000	5326	5415	+	TCONS_00004693	7	Medtr5g035770.1	91.65	0	chaperone DnaJ domain protein
TSS3436	scaffold129000	5503	5611	+	TCONS_00004693	8	Medtr5g035770.1	91.65	0	chaperone DnaJ domain protein
TSS3436	scaffold129000	5696	5844	+	TCONS_00004693	9	Medtr5g035770.1	91.65	0	chaperone DnaJ domain protein
TSS3436	scaffold129000	5931	5984	+	TCONS_00004693	10	Medtr5g035770.1	91.65	0	chaperone DnaJ domain protein
TSS3436	scaffold129000	6085	6782	+	TCONS_00004693	11	Medtr5g035770.1	91.65	0	chaperone DnaJ domain protein
TSS468	scaffold102097	71594	72260	-	TCONS_00000557	1	Medtr5g012530.1	88.95	0	DnaJ heat shock amine-terminal domain protein
TSS468	scaffold102097	72357	72464	-	TCONS_00000557	2	Medtr5g012530.1	88.95	0	DnaJ heat shock amine-terminal domain protein
TSS468	scaffold102097	73020	73259	-	TCONS_00000557	3	Medtr5g012530.1	88.95	0	DnaJ heat shock amine-terminal domain protein
TSS468	scaffold102097	74522	74599	-	TCONS_00000557	4	Medtr5g012530.1	88.95	0	DnaJ heat shock amine-terminal domain protein
TSS468	scaffold102097	75841	75921	-	TCONS_00000557	5	Medtr5g012530.1	88.95	0	DnaJ heat shock amine-terminal domain protein
TSS468	scaffold102097	76250	76303	-	TCONS_00000557	6	Medtr5g012530.1	88.95	0	DnaJ heat shock amine-terminal domain protein
TSS468	scaffold102097	77251	77335	-	TCONS_00000557	7	Medtr5g012530.1	88.95	0	DnaJ heat shock amine-terminal domain protein
TSS468	scaffold102097	78683	78771	-	TCONS_00000557	8	Medtr5g012530.1	88.95	0	DnaJ heat shock amine-terminal domain protein
TSS468	scaffold102097	79021	79107	-	TCONS_00000557	9	Medtr5g012530.1	88.95	0	DnaJ heat shock amine-terminal domain protein
TSS468	scaffold102097	79645	79759	-	TCONS_00000557	10	Medtr5g012530.1	88.95	0	DnaJ heat shock amine-terminal domain protein
TSS468	scaffold102097	79852	80049	-	TCONS_00000557	11	Medtr5g012530.1	88.95	0	DnaJ heat shock amine-terminal domain protein
TSS468	scaffold102097	80290	80576	-	TCONS_00000557	12	Medtr5g012530.1	88.95	0	DnaJ heat shock amine-terminal domain protein
TSS468	scaffold102097	80660	81011	-	TCONS_00000557	13	Medtr5g012530.1	88.95	0	DnaJ heat shock amine-terminal domain protein
TSS468	scaffold102097	71594	72260	-	TCONS_00000556	1	Medtr5g012530.1	88.95	0	DnaJ heat shock amine-terminal domain protein
TSS468	scaffold102097	72357	72464	-	TCONS_00000556	2	Medtr5g012530.1	88.95	0	DnaJ heat shock amine-terminal domain protein
TSS468	scaffold102097	73020	73259	-	TCONS_00000556	3	Medtr5g012530.1	88.95	0	DnaJ heat shock amine-terminal domain protein
TSS468	scaffold102097	74522	74599	-	TCONS_00000556	4	Medtr5g012530.1	88.95	0	DnaJ heat shock amine-terminal domain protein
TSS468	scaffold102097	75841	75921	-	TCONS_00000556	5	Medtr5g012530.1	88.95	0	DnaJ heat shock amine-terminal domain protein
TSS468	scaffold102097	76250	76303	-	TCONS_00000556	6	Medtr5g012530.1	88.95	0	DnaJ heat shock amine-terminal domain protein
TSS468	scaffold102097	77251	77335	-	TCONS_00000556	7	Medtr5g012530.1	88.95	0	DnaJ heat shock amine-terminal domain protein
TSS468	scaffold102097	78683	78761	-	TCONS_00000556	8	Medtr5g012530.1	88.95	0	DnaJ heat shock amine-terminal domain protein
TSS468	scaffold102097	79021	79107	-	TCONS_00000556	9	Medtr5g012530.1	88.95	0	DnaJ heat shock amine-terminal domain protein
TSS468	scaffold102097	79645	79759	-	TCONS_00000556	10	Medtr5g012530.1	88.95	0	DnaJ heat shock amine-terminal domain protein
TSS468	scaffold102097	79852	80049	-	TCONS_00000556	11	Medtr5g012530.1	88.95	0	DnaJ heat shock amine-terminal domain protein
TSS468	scaffold102097	80290	80576	-	TCONS_00000556	12	Medtr5g012530.1	88.95	0	DnaJ heat shock amine-terminal domain protein
TSS468	scaffold102097	80660	81011	-	TCONS_00000556	13	Medtr5g012530.1	88.95	0	DnaJ heat shock amine-terminal domain protein
TSS468	scaffold102097	71594	72260	-	TCONS_00000555	1	Medtr5g012530.1	88.95	0	DnaJ heat shock amine-terminal domain protein
TSS468	scaffold102097	72357	72464	-	TCONS_00000555	2	Medtr5g012530.1	88.95	0	DnaJ heat shock amine-terminal domain protein
TSS468	scaffold102097	73020	73259	-	TCONS_00000555	3	Medtr5g012530.1	88.95	0	DnaJ heat shock amine-terminal domain protein
TSS468	scaffold102097	74522	74599	-	TCONS_00000555	4	Medtr5g012530.1	88.95	0	DnaJ heat shock amine-terminal domain protein
TSS468	scaffold102097	75841	75921	-	TCONS_00000555	5	Medtr5g012530.1	88.95	0	DnaJ heat shock amine-terminal domain protein
TSS468	scaffold102097	76250	76303	-	TCONS_00000555	6	Medtr5g012530.1	88.95	0	DnaJ heat shock amine-terminal domain protein
TSS468	scaffold102097	77250	77335	-	TCONS_00000555	7	Medtr5g012530.1	88.95	0	DnaJ heat shock amine-terminal domain protein
TSS468	scaffold102097	78683	78771	-	TCONS_00000555	8	Medtr5g012530.1	88.95	0	DnaJ heat shock amine-terminal domain protein
TSS468	scaffold102097	79021	79107	-	TCONS_00000555	9	Medtr5g012530.1	88.95	0	DnaJ heat shock amine-terminal domain protein
TSS468	scaffold102097	79645	79759	-	TCONS_00000555	10	Medtr5g012530.1	88.95	0	DnaJ heat shock amine-terminal domain protein
TSS468	scaffold102097	79852	80049	-	TCONS_00000555	11	Medtr5g012530.1	88.95	0	DnaJ heat shock amine-terminal domain protein
TSS468	scaffold102097	80290	80576	-	TCONS_00000555	12	Medtr5g012530.1	88.95	0	DnaJ heat shock amine-terminal domain protein
TSS468	scaffold102097	80660	81011	-	TCONS_00000555	13	Medtr5g012530.1	88.95	0	DnaJ heat shock amine-terminal domain protein
TSS9531	scaffold23299	18034	18752	.	TCONS_00013096	1	Medtr4g094275.1	88.12	4e-116	chaperone DnaJ domain protein
TSS7880	scaffold19589	18552	19047	+	TCONS_00010871	1	Medtr1g111560.1	88.71	0	transcription elongation factor Spt5-like protein%2C putative
TSS7880	scaffold19589	19230	19486	+	TCONS_00010871	2	Medtr1g111560.1	88.71	0	transcription elongation factor Spt5-like protein%2C putative
TSS7880	scaffold19589	19586	19741	+	TCONS_00010871	3	Medtr1g111560.1	88.71	0	transcription elongation factor Spt5-like protein%2C putative
TSS7880	scaffold19589	19852	20010	+	TCONS_00010871	4	Medtr1g111560.1	88.71	0	transcription elongation factor Spt5-like protein%2C putative
TSS7880	scaffold19589	20098	20181	+	TCONS_00010871	5	Medtr1g111560.1	88.71	0	transcription elongation factor Spt5-like protein%2C putative
TSS7880	scaffold19589	20753	20817	+	TCONS_00010871	6	Medtr1g111560.1	88.71	0	transcription elongation factor Spt5-like protein%2C putative
TSS7880	scaffold19589	20898	21227	+	TCONS_00010871	7	Medtr1g111560.1	88.71	0	transcription elongation factor Spt5-like protein%2C putative
TSS7880	scaffold19589	21355	21406	+	TCONS_00010871	8	Medtr1g111560.1	88.71	0	transcription elongation factor Spt5-like protein%2C putative
TSS7880	scaffold19589	21511	21666	+	TCONS_00010871	9	Medtr1g111560.1	88.71	0	transcription elongation factor Spt5-like protein%2C putative
TSS7880	scaffold19589	21765	21914	+	TCONS_00010871	10	Medtr1g111560.1	88.71	0	transcription elongation factor Spt5-like protein%2C putative
TSS7880	scaffold19589	22005	22107	+	TCONS_00010871	11	Medtr1g111560.1	88.71	0	transcription elongation factor Spt5-like protein%2C putative
TSS7880	scaffold19589	22203	22352	+	TCONS_00010871	12	Medtr1g111560.1	88.71	0	transcription elongation factor Spt5-like protein%2C putative
TSS7880	scaffold19589	22441	22495	+	TCONS_00010871	13	Medtr1g111560.1	88.71	0	transcription elongation factor Spt5-like protein%2C putative
TSS7880	scaffold19589	22601	22668	+	TCONS_00010871	14	Medtr1g111560.1	88.71	0	transcription elongation factor Spt5-like protein%2C putative
TSS7880	scaffold19589	22794	22865	+	TCONS_00010871	15	Medtr1g111560.1	88.71	0	transcription elongation factor Spt5-like protein%2C putative
TSS7880	scaffold19589	22938	22974	+	TCONS_00010871	16	Medtr1g111560.1	88.71	0	transcription elongation factor Spt5-like protein%2C putative
TSS7880	scaffold19589	23450	23486	+	TCONS_00010871	17	Medtr1g111560.1	88.71	0	transcription elongation factor Spt5-like protein%2C putative
TSS7880	scaffold19589	23615	25346	+	TCONS_00010871	18	Medtr1g111560.1	88.71	0	transcription elongation factor Spt5-like protein%2C putative
TSS7880	scaffold19589	25525	25934	+	TCONS_00010871	19	Medtr1g111560.1	88.71	0	transcription elongation factor Spt5-like protein%2C putative
TSS8401	scaffold207738	4	328	.	TCONS_00011594	1	Medtr7g088700.1	87.91	8e-57	global transcription factor
TSS8566	scaffold21164	21476	22258	+	TCONS_00011806	1	Medtr3g076660.1	90.34	0	elongation factor Tu protein
TSS8566	scaffold21164	22511	23565	+	TCONS_00011806	2	Medtr3g076660.1	90.34	0	elongation factor Tu protein
TSS653	scaffold103405	6120	6585	+	TCONS_00000829	1	Medtr1g052115.1	91.76	0	Serine/Threonine-kinase Nek6-like protein
TSS653	scaffold103405	6822	6888	+	TCONS_00000829	2	Medtr1g052115.1	91.76	0	Serine/Threonine-kinase Nek6-like protein
TSS653	scaffold103405	8587	8652	+	TCONS_00000829	3	Medtr1g052115.1	91.76	0	Serine/Threonine-kinase Nek6-like protein
TSS653	scaffold103405	8799	8845	+	TCONS_00000829	4	Medtr1g052115.1	91.76	0	Serine/Threonine-kinase Nek6-like protein
TSS653	scaffold103405	9296	9341	+	TCONS_00000829	5	Medtr1g052115.1	91.76	0	Serine/Threonine-kinase Nek6-like protein
TSS653	scaffold103405	9560	9640	+	TCONS_00000829	6	Medtr1g052115.1	91.76	0	Serine/Threonine-kinase Nek6-like protein
TSS653	scaffold103405	9724	9766	+	TCONS_00000829	7	Medtr1g052115.1	91.76	0	Serine/Threonine-kinase Nek6-like protein
TSS653	scaffold103405	9861	9910	+	TCONS_00000829	8	Medtr1g052115.1	91.76	0	Serine/Threonine-kinase Nek6-like protein
TSS653	scaffold103405	10128	10209	+	TCONS_00000829	9	Medtr1g052115.1	91.76	0	Serine/Threonine-kinase Nek6-like protein
TSS653	scaffold103405	10291	10340	+	TCONS_00000829	10	Medtr1g052115.1	91.76	0	Serine/Threonine-kinase Nek6-like protein
TSS653	scaffold103405	10419	10492	+	TCONS_00000829	11	Medtr1g052115.1	91.76	0	Serine/Threonine-kinase Nek6-like protein
TSS653	scaffold103405	10582	10633	+	TCONS_00000829	12	Medtr1g052115.1	91.76	0	Serine/Threonine-kinase Nek6-like protein
TSS653	scaffold103405	10715	13660	+	TCONS_00000829	13	Medtr1g052115.1	91.76	0	Serine/Threonine-kinase Nek6-like protein
TSS25223	scaffold86707	36540	37040	-	TCONS_00034873	1	Medtr5g053610.1	87.9	0	LRR Di-glucose-binding protein
TSS25223	scaffold86707	38491	38696	-	TCONS_00034873	2	Medtr5g053610.1	87.9	0	LRR Di-glucose-binding protein
TSS25223	scaffold86707	39296	39373	-	TCONS_00034873	3	Medtr5g053610.1	87.9	0	LRR Di-glucose-binding protein
TSS25223	scaffold86707	46043	46111	-	TCONS_00034873	4	Medtr5g053610.1	87.9	0	LRR Di-glucose-binding protein
TSS25223	scaffold86707	46583	46651	-	TCONS_00034873	5	Medtr5g053610.1	87.9	0	LRR Di-glucose-binding protein
TSS25223	scaffold86707	48247	48310	-	TCONS_00034873	6	Medtr5g053610.1	87.9	0	LRR Di-glucose-binding protein
TSS25223	scaffold86707	48787	48937	-	TCONS_00034873	7	Medtr5g053610.1	87.9	0	LRR Di-glucose-binding protein
TSS25223	scaffold86707	49341	50405	-	TCONS_00034873	8	Medtr5g053610.1	87.9	0	LRR Di-glucose-binding protein
TSS25223	scaffold86707	50487	50851	-	TCONS_00034873	9	Medtr5g053610.1	87.9	0	LRR Di-glucose-binding protein
TSS25223	scaffold86707	36540	37040	-	TCONS_00034872	1	Medtr5g053610.1	87.9	0	LRR Di-glucose-binding protein
TSS25223	scaffold86707	38491	38696	-	TCONS_00034872	2	Medtr5g053610.1	87.9	0	LRR Di-glucose-binding protein
TSS25223	scaffold86707	39296	39373	-	TCONS_00034872	3	Medtr5g053610.1	87.9	0	LRR Di-glucose-binding protein
TSS25223	scaffold86707	46043	46111	-	TCONS_00034872	4	Medtr5g053610.1	87.9	0	LRR Di-glucose-binding protein
TSS25223	scaffold86707	46583	46651	-	TCONS_00034872	5	Medtr5g053610.1	87.9	0	LRR Di-glucose-binding protein
TSS25223	scaffold86707	48239	48310	-	TCONS_00034872	6	Medtr5g053610.1	87.9	0	LRR Di-glucose-binding protein
TSS25223	scaffold86707	48787	48937	-	TCONS_00034872	7	Medtr5g053610.1	87.9	0	LRR Di-glucose-binding protein
TSS25223	scaffold86707	49341	50405	-	TCONS_00034872	8	Medtr5g053610.1	87.9	0	LRR Di-glucose-binding protein
TSS25223	scaffold86707	50487	50851	-	TCONS_00034872	9	Medtr5g053610.1	87.9	0	LRR Di-glucose-binding protein
TSS20893	scaffold61327	21137	21257	+	TCONS_00028895	1	Medtr7g082530.2	89.22	0	wall associated kinase-like protein
TSS20893	scaffold61327	28578	28601	+	TCONS_00028895	2	Medtr7g082530.2	89.22	0	wall associated kinase-like protein
TSS20893	scaffold61327	28682	29011	+	TCONS_00028895	3	Medtr7g082530.2	89.22	0	wall associated kinase-like protein
TSS20893	scaffold61327	29096	30066	+	TCONS_00028895	4	Medtr7g082530.2	89.22	0	wall associated kinase-like protein
TSS20893	scaffold61327	30542	30787	+	TCONS_00028895	5	Medtr7g082530.2	89.22	0	wall associated kinase-like protein
TSS20893	scaffold61327	21137	21257	+	TCONS_00028894	1	Medtr7g082530.2	89.22	0	wall associated kinase-like protein
TSS20893	scaffold61327	28578	28601	+	TCONS_00028894	2	Medtr7g082530.2	89.22	0	wall associated kinase-like protein
TSS20893	scaffold61327	28682	29011	+	TCONS_00028894	3	Medtr7g082530.2	89.22	0	wall associated kinase-like protein
TSS20893	scaffold61327	29096	30124	+	TCONS_00028894	4	Medtr7g082530.2	89.22	0	wall associated kinase-like protein
TSS20893	scaffold61327	30542	30787	+	TCONS_00028894	5	Medtr7g082530.2	89.22	0	wall associated kinase-like protein
TSS20893	scaffold61327	21138	21257	+	TCONS_00028896	1	Medtr7g082530.2	89.22	0	wall associated kinase-like protein
TSS20893	scaffold61327	28575	28601	+	TCONS_00028896	2	Medtr7g082530.2	89.22	0	wall associated kinase-like protein
TSS20893	scaffold61327	28682	29011	+	TCONS_00028896	3	Medtr7g082530.2	89.22	0	wall associated kinase-like protein
TSS20893	scaffold61327	29096	30066	+	TCONS_00028896	4	Medtr7g082530.2	89.22	0	wall associated kinase-like protein
TSS20893	scaffold61327	30542	30787	+	TCONS_00028896	5	Medtr7g082530.2	89.22	0	wall associated kinase-like protein
TSS894	scaffold105071	81785	82043	+	TCONS_00001171	1	Medtr4g123870.1	91.18	0	Pti1-like kinase
TSS894	scaffold105071	82407	82499	+	TCONS_00001171	2	Medtr4g123870.1	91.18	0	Pti1-like kinase
TSS894	scaffold105071	82691	82938	+	TCONS_00001171	3	Medtr4g123870.1	91.18	0	Pti1-like kinase
TSS894	scaffold105071	83018	83144	+	TCONS_00001171	4	Medtr4g123870.1	91.18	0	Pti1-like kinase
TSS894	scaffold105071	83247	83520	+	TCONS_00001171	5	Medtr4g123870.1	91.18	0	Pti1-like kinase
TSS894	scaffold105071	83640	83772	+	TCONS_00001171	6	Medtr4g123870.1	91.18	0	Pti1-like kinase
TSS894	scaffold105071	83872	84419	+	TCONS_00001171	7	Medtr4g123870.1	91.18	0	Pti1-like kinase
TSS894	scaffold105071	81785	81936	+	TCONS_00001170	1	Medtr4g123870.1	91.18	0	Pti1-like kinase
TSS894	scaffold105071	82407	82499	+	TCONS_00001170	2	Medtr4g123870.1	91.18	0	Pti1-like kinase
TSS894	scaffold105071	82691	82938	+	TCONS_00001170	3	Medtr4g123870.1	91.18	0	Pti1-like kinase
TSS894	scaffold105071	83018	83144	+	TCONS_00001170	4	Medtr4g123870.1	91.18	0	Pti1-like kinase
TSS894	scaffold105071	83247	83520	+	TCONS_00001170	5	Medtr4g123870.1	91.18	0	Pti1-like kinase
TSS894	scaffold105071	83640	83772	+	TCONS_00001170	6	Medtr4g123870.1	91.18	0	Pti1-like kinase
TSS894	scaffold105071	83872	84419	+	TCONS_00001170	7	Medtr4g123870.1	91.18	0	Pti1-like kinase
TSS13714	scaffold34521	34210	34678	-	TCONS_00018911	1	Medtr0148s0080.1	87.82	0	S-locus lectin kinase family protein
TSS13714	scaffold34521	34758	34908	-	TCONS_00018911	2	Medtr0148s0080.1	87.82	0	S-locus lectin kinase family protein
TSS13714	scaffold34521	35097	35334	-	TCONS_00018911	3	Medtr0148s0080.1	87.82	0	S-locus lectin kinase family protein
TSS13714	scaffold34521	35444	35651	-	TCONS_00018911	4	Medtr0148s0080.1	87.82	0	S-locus lectin kinase family protein
TSS13714	scaffold34521	35722	35930	-	TCONS_00018911	5	Medtr0148s0080.1	87.82	0	S-locus lectin kinase family protein
TSS13714	scaffold34521	36035	36199	-	TCONS_00018911	6	Medtr0148s0080.1	87.82	0	S-locus lectin kinase family protein
TSS13714	scaffold34521	36433	36900	-	TCONS_00018911	7	Medtr0148s0080.1	87.82	0	S-locus lectin kinase family protein
TSS13714	scaffold34521	37017	38264	-	TCONS_00018911	8	Medtr0148s0080.1	87.82	0	S-locus lectin kinase family protein
TSS13714	scaffold34521	38361	38482	-	TCONS_00018911	9	Medtr0148s0080.1	87.82	0	S-locus lectin kinase family protein
TSS13714	scaffold34521	34210	34678	-	TCONS_00018912	1	Medtr0148s0080.1	87.82	0	S-locus lectin kinase family protein
TSS13714	scaffold34521	34758	34908	-	TCONS_00018912	2	Medtr0148s0080.1	87.82	0	S-locus lectin kinase family protein
TSS13714	scaffold34521	35097	35334	-	TCONS_00018912	3	Medtr0148s0080.1	87.82	0	S-locus lectin kinase family protein
TSS13714	scaffold34521	35444	35651	-	TCONS_00018912	4	Medtr0148s0080.1	87.82	0	S-locus lectin kinase family protein
TSS13714	scaffold34521	35722	35930	-	TCONS_00018912	5	Medtr0148s0080.1	87.82	0	S-locus lectin kinase family protein
TSS13714	scaffold34521	36035	36199	-	TCONS_00018912	6	Medtr0148s0080.1	87.82	0	S-locus lectin kinase family protein
TSS13714	scaffold34521	36433	36900	-	TCONS_00018912	7	Medtr0148s0080.1	87.82	0	S-locus lectin kinase family protein
TSS13714	scaffold34521	37017	38264	-	TCONS_00018912	8	Medtr0148s0080.1	87.82	0	S-locus lectin kinase family protein
TSS13714	scaffold34521	38427	38491	-	TCONS_00018912	9	Medtr0148s0080.1	87.82	0	S-locus lectin kinase family protein
TSS15246	scaffold39742	107346	107900	-	TCONS_00020980	1	Medtr2g008360.1	86.93	0	somatic embryogenesis receptor-like kinase BAK1
TSS15246	scaffold39742	108019	108401	-	TCONS_00020980	2	Medtr2g008360.1	86.93	0	somatic embryogenesis receptor-like kinase BAK1
TSS15246	scaffold39742	108612	108950	-	TCONS_00020980	3	Medtr2g008360.1	86.93	0	somatic embryogenesis receptor-like kinase BAK1
TSS15246	scaffold39742	109056	109184	-	TCONS_00020980	4	Medtr2g008360.1	86.93	0	somatic embryogenesis receptor-like kinase BAK1
TSS15246	scaffold39742	109556	109632	-	TCONS_00020980	5	Medtr2g008360.1	86.93	0	somatic embryogenesis receptor-like kinase BAK1
TSS15246	scaffold39742	109721	109792	-	TCONS_00020980	6	Medtr2g008360.1	86.93	0	somatic embryogenesis receptor-like kinase BAK1
TSS15246	scaffold39742	109906	109977	-	TCONS_00020980	7	Medtr2g008360.1	86.93	0	somatic embryogenesis receptor-like kinase BAK1
TSS15246	scaffold39742	110866	111009	-	TCONS_00020980	8	Medtr2g008360.1	86.93	0	somatic embryogenesis receptor-like kinase BAK1
TSS15246	scaffold39742	111569	111640	-	TCONS_00020980	9	Medtr2g008360.1	86.93	0	somatic embryogenesis receptor-like kinase BAK1
TSS15246	scaffold39742	111721	111853	-	TCONS_00020980	10	Medtr2g008360.1	86.93	0	somatic embryogenesis receptor-like kinase BAK1
TSS15246	scaffold39742	111973	112394	-	TCONS_00020980	11	Medtr2g008360.1	86.93	0	somatic embryogenesis receptor-like kinase BAK1
TSS15246	scaffold39742	107346	107900	-	TCONS_00020979	1	Medtr2g008360.1	86.93	0	somatic embryogenesis receptor-like kinase BAK1
TSS15246	scaffold39742	108019	108401	-	TCONS_00020979	2	Medtr2g008360.1	86.93	0	somatic embryogenesis receptor-like kinase BAK1
TSS15246	scaffold39742	108612	108950	-	TCONS_00020979	3	Medtr2g008360.1	86.93	0	somatic embryogenesis receptor-like kinase BAK1
TSS15246	scaffold39742	109056	109632	-	TCONS_00020979	4	Medtr2g008360.1	86.93	0	somatic embryogenesis receptor-like kinase BAK1
TSS15246	scaffold39742	109721	109792	-	TCONS_00020979	5	Medtr2g008360.1	86.93	0	somatic embryogenesis receptor-like kinase BAK1
TSS15246	scaffold39742	109906	109977	-	TCONS_00020979	6	Medtr2g008360.1	86.93	0	somatic embryogenesis receptor-like kinase BAK1
TSS15246	scaffold39742	110866	111009	-	TCONS_00020979	7	Medtr2g008360.1	86.93	0	somatic embryogenesis receptor-like kinase BAK1
TSS15246	scaffold39742	111569	111640	-	TCONS_00020979	8	Medtr2g008360.1	86.93	0	somatic embryogenesis receptor-like kinase BAK1
TSS15246	scaffold39742	111721	111853	-	TCONS_00020979	9	Medtr2g008360.1	86.93	0	somatic embryogenesis receptor-like kinase BAK1
TSS15246	scaffold39742	111973	112394	-	TCONS_00020979	10	Medtr2g008360.1	86.93	0	somatic embryogenesis receptor-like kinase BAK1
TSS15246	scaffold39742	107346	107900	-	TCONS_00020978	1	Medtr2g008360.1	86.93	0	somatic embryogenesis receptor-like kinase BAK1
TSS15246	scaffold39742	108019	108401	-	TCONS_00020978	2	Medtr2g008360.1	86.93	0	somatic embryogenesis receptor-like kinase BAK1
TSS15246	scaffold39742	108612	108950	-	TCONS_00020978	3	Medtr2g008360.1	86.93	0	somatic embryogenesis receptor-like kinase BAK1
TSS15246	scaffold39742	109056	109184	-	TCONS_00020978	4	Medtr2g008360.1	86.93	0	somatic embryogenesis receptor-like kinase BAK1
TSS15246	scaffold39742	109556	109674	-	TCONS_00020978	5	Medtr2g008360.1	86.93	0	somatic embryogenesis receptor-like kinase BAK1
TSS15246	scaffold39742	109906	109977	-	TCONS_00020978	6	Medtr2g008360.1	86.93	0	somatic embryogenesis receptor-like kinase BAK1
TSS15246	scaffold39742	110866	111009	-	TCONS_00020978	7	Medtr2g008360.1	86.93	0	somatic embryogenesis receptor-like kinase BAK1
TSS15246	scaffold39742	111569	111640	-	TCONS_00020978	8	Medtr2g008360.1	86.93	0	somatic embryogenesis receptor-like kinase BAK1
TSS15246	scaffold39742	111721	111853	-	TCONS_00020978	9	Medtr2g008360.1	86.93	0	somatic embryogenesis receptor-like kinase BAK1
TSS15246	scaffold39742	111973	112394	-	TCONS_00020978	10	Medtr2g008360.1	86.93	0	somatic embryogenesis receptor-like kinase BAK1
TSS15246	scaffold39742	109978	111009	-	TCONS_00020981	1	Medtr2g008360.1	86.93	0	somatic embryogenesis receptor-like kinase BAK1
TSS15246	scaffold39742	111569	111640	-	TCONS_00020981	2	Medtr2g008360.1	86.93	0	somatic embryogenesis receptor-like kinase BAK1
TSS15246	scaffold39742	111721	111853	-	TCONS_00020981	3	Medtr2g008360.1	86.93	0	somatic embryogenesis receptor-like kinase BAK1
TSS15246	scaffold39742	111973	112394	-	TCONS_00020981	4	Medtr2g008360.1	86.93	0	somatic embryogenesis receptor-like kinase BAK1
TSS25469	scaffold88377	88412	88708	-	TCONS_00035211	1	Medtr2g098850.1	91.6	0	efr3-like protein (cyclin-like protein)
TSS25469	scaffold88377	88800	88996	-	TCONS_00035211	2	Medtr2g098850.1	91.6	0	efr3-like protein (cyclin-like protein)
TSS25469	scaffold88377	89080	89255	-	TCONS_00035211	3	Medtr2g098850.1	91.6	0	efr3-like protein (cyclin-like protein)
TSS25469	scaffold88377	89491	89538	-	TCONS_00035211	4	Medtr2g098850.1	91.6	0	efr3-like protein (cyclin-like protein)
TSS25469	scaffold88377	89917	90045	-	TCONS_00035211	5	Medtr2g098850.1	91.6	0	efr3-like protein (cyclin-like protein)
TSS25469	scaffold88377	90240	90354	-	TCONS_00035211	6	Medtr2g098850.1	91.6	0	efr3-like protein (cyclin-like protein)
TSS25469	scaffold88377	91308	91423	-	TCONS_00035211	7	Medtr2g098850.1	91.6	0	efr3-like protein (cyclin-like protein)
TSS25469	scaffold88377	91924	91998	-	TCONS_00035211	8	Medtr2g098850.1	91.6	0	efr3-like protein (cyclin-like protein)
TSS25469	scaffold88377	93100	93260	-	TCONS_00035211	9	Medtr2g098850.1	91.6	0	efr3-like protein (cyclin-like protein)
TSS25469	scaffold88377	93444	93511	-	TCONS_00035211	10	Medtr2g098850.1	91.6	0	efr3-like protein (cyclin-like protein)
TSS25469	scaffold88377	93657	93794	-	TCONS_00035211	11	Medtr2g098850.1	91.6	0	efr3-like protein (cyclin-like protein)
TSS25469	scaffold88377	88412	88708	-	TCONS_00035210	1	Medtr2g098850.1	91.6	0	efr3-like protein (cyclin-like protein)
TSS25469	scaffold88377	88800	88996	-	TCONS_00035210	2	Medtr2g098850.1	91.6	0	efr3-like protein (cyclin-like protein)
TSS25469	scaffold88377	89080	89255	-	TCONS_00035210	3	Medtr2g098850.1	91.6	0	efr3-like protein (cyclin-like protein)
TSS25469	scaffold88377	89491	89538	-	TCONS_00035210	4	Medtr2g098850.1	91.6	0	efr3-like protein (cyclin-like protein)
TSS25469	scaffold88377	89917	90041	-	TCONS_00035210	5	Medtr2g098850.1	91.6	0	efr3-like protein (cyclin-like protein)
TSS25469	scaffold88377	90240	90354	-	TCONS_00035210	6	Medtr2g098850.1	91.6	0	efr3-like protein (cyclin-like protein)
TSS25469	scaffold88377	91308	91423	-	TCONS_00035210	7	Medtr2g098850.1	91.6	0	efr3-like protein (cyclin-like protein)
TSS25469	scaffold88377	91924	91998	-	TCONS_00035210	8	Medtr2g098850.1	91.6	0	efr3-like protein (cyclin-like protein)
TSS25469	scaffold88377	93100	93260	-	TCONS_00035210	9	Medtr2g098850.1	91.6	0	efr3-like protein (cyclin-like protein)
TSS25469	scaffold88377	93444	93511	-	TCONS_00035210	10	Medtr2g098850.1	91.6	0	efr3-like protein (cyclin-like protein)
TSS25469	scaffold88377	93657	93794	-	TCONS_00035210	11	Medtr2g098850.1	91.6	0	efr3-like protein (cyclin-like protein)
TSS15452	scaffold4041	28020	28167	+	TCONS_00021272	1	Medtr5g075060.1	87.81	0	CBL-interacting kinase
TSS15452	scaffold4041	28884	30902	+	TCONS_00021272	2	Medtr5g075060.1	87.81	0	CBL-interacting kinase
TSS15452	scaffold4041	28022	28167	+	TCONS_00021273	1	Medtr5g075060.1	87.81	0	CBL-interacting kinase
TSS15452	scaffold4041	28891	30902	+	TCONS_00021273	2	Medtr5g075060.1	87.81	0	CBL-interacting kinase
TSS20721	scaffold60682	49201	49517	+	TCONS_00028643	1	Medtr5g006230.1	91.15	0	mitogen-activated protein kinase 3 (ERK1)
TSS20721	scaffold60682	49648	49705	+	TCONS_00028643	2	Medtr5g006230.1	91.15	0	mitogen-activated protein kinase 3 (ERK1)
TSS20721	scaffold60682	49945	50025	+	TCONS_00028643	3	Medtr5g006230.1	91.15	0	mitogen-activated protein kinase 3 (ERK1)
TSS20721	scaffold60682	50101	50172	+	TCONS_00028643	4	Medtr5g006230.1	91.15	0	mitogen-activated protein kinase 3 (ERK1)
TSS20721	scaffold60682	50271	50500	+	TCONS_00028643	5	Medtr5g006230.1	91.15	0	mitogen-activated protein kinase 3 (ERK1)
TSS20721	scaffold60682	50603	50674	+	TCONS_00028643	6	Medtr5g006230.1	91.15	0	mitogen-activated protein kinase 3 (ERK1)
TSS20721	scaffold60682	51133	51246	+	TCONS_00028643	7	Medtr5g006230.1	91.15	0	mitogen-activated protein kinase 3 (ERK1)
TSS20721	scaffold60682	51332	51413	+	TCONS_00028643	8	Medtr5g006230.1	91.15	0	mitogen-activated protein kinase 3 (ERK1)
TSS20721	scaffold60682	51527	51573	+	TCONS_00028643	9	Medtr5g006230.1	91.15	0	mitogen-activated protein kinase 3 (ERK1)
TSS20721	scaffold60682	51887	51968	+	TCONS_00028643	10	Medtr5g006230.1	91.15	0	mitogen-activated protein kinase 3 (ERK1)
TSS20721	scaffold60682	52300	53088	+	TCONS_00028643	11	Medtr5g006230.1	91.15	0	mitogen-activated protein kinase 3 (ERK1)
TSS20721	scaffold60682	49203	49517	+	TCONS_00028644	1	Medtr5g006230.1	91.15	0	mitogen-activated protein kinase 3 (ERK1)
TSS20721	scaffold60682	49637	49705	+	TCONS_00028644	2	Medtr5g006230.1	91.15	0	mitogen-activated protein kinase 3 (ERK1)
TSS20721	scaffold60682	49945	50025	+	TCONS_00028644	3	Medtr5g006230.1	91.15	0	mitogen-activated protein kinase 3 (ERK1)
TSS20721	scaffold60682	50101	50172	+	TCONS_00028644	4	Medtr5g006230.1	91.15	0	mitogen-activated protein kinase 3 (ERK1)
TSS20721	scaffold60682	50271	50500	+	TCONS_00028644	5	Medtr5g006230.1	91.15	0	mitogen-activated protein kinase 3 (ERK1)
TSS20721	scaffold60682	50603	50674	+	TCONS_00028644	6	Medtr5g006230.1	91.15	0	mitogen-activated protein kinase 3 (ERK1)
TSS20721	scaffold60682	51133	51246	+	TCONS_00028644	7	Medtr5g006230.1	91.15	0	mitogen-activated protein kinase 3 (ERK1)
TSS20721	scaffold60682	51332	51413	+	TCONS_00028644	8	Medtr5g006230.1	91.15	0	mitogen-activated protein kinase 3 (ERK1)
TSS20721	scaffold60682	51527	51573	+	TCONS_00028644	9	Medtr5g006230.1	91.15	0	mitogen-activated protein kinase 3 (ERK1)
TSS20721	scaffold60682	51887	51968	+	TCONS_00028644	10	Medtr5g006230.1	91.15	0	mitogen-activated protein kinase 3 (ERK1)
TSS20721	scaffold60682	52300	53088	+	TCONS_00028644	11	Medtr5g006230.1	91.15	0	mitogen-activated protein kinase 3 (ERK1)
TSS20721	scaffold60682	49223	49517	+	TCONS_00028645	1	Medtr5g006230.1	91.15	0	mitogen-activated protein kinase 3 (ERK1)
TSS20721	scaffold60682	49648	49705	+	TCONS_00028645	2	Medtr5g006230.1	91.15	0	mitogen-activated protein kinase 3 (ERK1)
TSS20721	scaffold60682	49945	50025	+	TCONS_00028645	3	Medtr5g006230.1	91.15	0	mitogen-activated protein kinase 3 (ERK1)
TSS20721	scaffold60682	50101	50172	+	TCONS_00028645	4	Medtr5g006230.1	91.15	0	mitogen-activated protein kinase 3 (ERK1)
TSS20721	scaffold60682	50271	50500	+	TCONS_00028645	5	Medtr5g006230.1	91.15	0	mitogen-activated protein kinase 3 (ERK1)
TSS20721	scaffold60682	50603	50679	+	TCONS_00028645	6	Medtr5g006230.1	91.15	0	mitogen-activated protein kinase 3 (ERK1)
TSS20721	scaffold60682	51133	51246	+	TCONS_00028645	7	Medtr5g006230.1	91.15	0	mitogen-activated protein kinase 3 (ERK1)
TSS20721	scaffold60682	51332	51413	+	TCONS_00028645	8	Medtr5g006230.1	91.15	0	mitogen-activated protein kinase 3 (ERK1)
TSS20721	scaffold60682	51527	51573	+	TCONS_00028645	9	Medtr5g006230.1	91.15	0	mitogen-activated protein kinase 3 (ERK1)
TSS20721	scaffold60682	51887	51968	+	TCONS_00028645	10	Medtr5g006230.1	91.15	0	mitogen-activated protein kinase 3 (ERK1)
TSS20721	scaffold60682	52300	53088	+	TCONS_00028645	11	Medtr5g006230.1	91.15	0	mitogen-activated protein kinase 3 (ERK1)
TSS16912	scaffold4554	71988	72297	-	TCONS_00023348	1	Medtr5g091680.1	93.08	0	MAP kinase-like protein (MAPK 20-1)
TSS16912	scaffold4554	72377	72466	-	TCONS_00023348	2	Medtr5g091680.1	93.08	0	MAP kinase-like protein (MAPK 20-1)
TSS16912	scaffold4554	72550	72665	-	TCONS_00023348	3	Medtr5g091680.1	93.08	0	MAP kinase-like protein (MAPK 20-1)
TSS16912	scaffold4554	72877	72978	-	TCONS_00023348	4	Medtr5g091680.1	93.08	0	MAP kinase-like protein (MAPK 20-1)
TSS16912	scaffold4554	73068	73264	-	TCONS_00023348	5	Medtr5g091680.1	93.08	0	MAP kinase-like protein (MAPK 20-1)
TSS16912	scaffold4554	73540	73695	-	TCONS_00023348	6	Medtr5g091680.1	93.08	0	MAP kinase-like protein (MAPK 20-1)
TSS16912	scaffold4554	73775	73924	-	TCONS_00023348	7	Medtr5g091680.1	93.08	0	MAP kinase-like protein (MAPK 20-1)
TSS16912	scaffold4554	74141	74200	-	TCONS_00023348	8	Medtr5g091680.1	93.08	0	MAP kinase-like protein (MAPK 20-1)
TSS16912	scaffold4554	74313	74440	-	TCONS_00023348	9	Medtr5g091680.1	93.08	0	MAP kinase-like protein (MAPK 20-1)
TSS16912	scaffold4554	74575	74983	-	TCONS_00023348	10	Medtr5g091680.1	93.08	0	MAP kinase-like protein (MAPK 20-1)
TSS16912	scaffold4554	75457	75750	-	TCONS_00023348	11	Medtr5g091680.1	93.08	0	MAP kinase-like protein (MAPK 20-1)
TSS16912	scaffold4554	71988	72234	-	TCONS_00023347	1	Medtr5g091680.1	93.08	0	MAP kinase-like protein (MAPK 20-1)
TSS16912	scaffold4554	72377	72466	-	TCONS_00023347	2	Medtr5g091680.1	93.08	0	MAP kinase-like protein (MAPK 20-1)
TSS16912	scaffold4554	72550	72665	-	TCONS_00023347	3	Medtr5g091680.1	93.08	0	MAP kinase-like protein (MAPK 20-1)
TSS16912	scaffold4554	72877	72978	-	TCONS_00023347	4	Medtr5g091680.1	93.08	0	MAP kinase-like protein (MAPK 20-1)
TSS16912	scaffold4554	73068	73264	-	TCONS_00023347	5	Medtr5g091680.1	93.08	0	MAP kinase-like protein (MAPK 20-1)
TSS16912	scaffold4554	73540	73695	-	TCONS_00023347	6	Medtr5g091680.1	93.08	0	MAP kinase-like protein (MAPK 20-1)
TSS16912	scaffold4554	73775	73924	-	TCONS_00023347	7	Medtr5g091680.1	93.08	0	MAP kinase-like protein (MAPK 20-1)
TSS16912	scaffold4554	74141	74200	-	TCONS_00023347	8	Medtr5g091680.1	93.08	0	MAP kinase-like protein (MAPK 20-1)
TSS16912	scaffold4554	74313	74440	-	TCONS_00023347	9	Medtr5g091680.1	93.08	0	MAP kinase-like protein (MAPK 20-1)
TSS16912	scaffold4554	74575	74983	-	TCONS_00023347	10	Medtr5g091680.1	93.08	0	MAP kinase-like protein (MAPK 20-1)
TSS16912	scaffold4554	75457	75750	-	TCONS_00023347	11	Medtr5g091680.1	93.08	0	MAP kinase-like protein (MAPK 20-1)
TSS12352	scaffold3077	216873	216944	+	TCONS_00017033	1	Medtr5g097530.2	90.62	0	Serine/Threonine-kinase WNK11-like protein
TSS12352	scaffold3077	217043	217567	+	TCONS_00017033	2	Medtr5g097530.2	90.62	0	Serine/Threonine-kinase WNK11-like protein
TSS12352	scaffold3077	218805	219924	+	TCONS_00017033	3	Medtr5g097530.2	90.62	0	Serine/Threonine-kinase WNK11-like protein
TSS12352	scaffold3077	216878	216944	+	TCONS_00017034	1	Medtr5g097530.2	90.62	0	Serine/Threonine-kinase WNK11-like protein
TSS12352	scaffold3077	217053	217567	+	TCONS_00017034	2	Medtr5g097530.2	90.62	0	Serine/Threonine-kinase WNK11-like protein
TSS12352	scaffold3077	218805	219924	+	TCONS_00017034	3	Medtr5g097530.2	90.62	0	Serine/Threonine-kinase WNK11-like protein
TSS21203	scaffold6289	29636	29999	+	TCONS_00029337	1	Medtr4g061320.1	94.12	0	MAP kinase ntf6
TSS21203	scaffold6289	30091	30220	+	TCONS_00029337	2	Medtr4g061320.1	94.12	0	MAP kinase ntf6
TSS21203	scaffold6289	30316	30453	+	TCONS_00029337	3	Medtr4g061320.1	94.12	0	MAP kinase ntf6
TSS21203	scaffold6289	32784	33116	+	TCONS_00029337	4	Medtr4g061320.1	94.12	0	MAP kinase ntf6
TSS21203	scaffold6289	33243	33426	+	TCONS_00029337	5	Medtr4g061320.1	94.12	0	MAP kinase ntf6
TSS21203	scaffold6289	33534	34094	+	TCONS_00029337	6	Medtr4g061320.1	94.12	0	MAP kinase ntf6
TSS21203	scaffold6289	29717	29999	+	TCONS_00029338	1	Medtr4g061320.1	94.12	0	MAP kinase ntf6
TSS21203	scaffold6289	30091	30221	+	TCONS_00029338	2	Medtr4g061320.1	94.12	0	MAP kinase ntf6
TSS21203	scaffold6289	30316	30453	+	TCONS_00029338	3	Medtr4g061320.1	94.12	0	MAP kinase ntf6
TSS21203	scaffold6289	32784	33116	+	TCONS_00029338	4	Medtr4g061320.1	94.12	0	MAP kinase ntf6
TSS21203	scaffold6289	33243	33426	+	TCONS_00029338	5	Medtr4g061320.1	94.12	0	MAP kinase ntf6
TSS21203	scaffold6289	33534	34094	+	TCONS_00029338	6	Medtr4g061320.1	94.12	0	MAP kinase ntf6
TSS24130	scaffold78741	3801	3952	+	TCONS_00033402	1	Medtr4g005830.2	89.96	0	MAP kinase kinase
TSS24130	scaffold78741	4092	5594	+	TCONS_00033402	2	Medtr4g005830.2	89.96	0	MAP kinase kinase
TSS24130	scaffold78741	3801	3952	+	TCONS_00033401	1	Medtr4g005830.2	89.96	0	MAP kinase kinase
TSS24130	scaffold78741	4087	5594	+	TCONS_00033401	2	Medtr4g005830.2	89.96	0	MAP kinase kinase
TSS24130	scaffold78741	3822	3952	+	TCONS_00033403	1	Medtr4g005830.2	89.96	0	MAP kinase kinase
TSS24130	scaffold78741	4092	5212	+	TCONS_00033403	2	Medtr4g005830.2	89.96	0	MAP kinase kinase
TSS24130	scaffold78741	6050	6083	+	TCONS_00033403	3	Medtr4g005830.2	89.96	0	MAP kinase kinase
TSS3202	scaffold126108	8406	8671	-	TCONS_00004385	1	Medtr1g069945.1	91.1	5e-101	AP2 domain class transcription factor (ET-responsive transcription factor 1b-like)
TSS3202	scaffold126108	9457	10223	-	TCONS_00004385	2	Medtr1g069945.1	91.1	5e-101	AP2 domain class transcription factor (ET-responsive transcription factor 1b-like)
TSS3202	scaffold126108	8406	8671	-	TCONS_00004386	1	Medtr1g069945.1	91.1	5e-101	AP2 domain class transcription factor (ET-responsive transcription factor 1b-like)
TSS3202	scaffold126108	9490	10292	-	TCONS_00004386	2	Medtr1g069945.1	91.1	5e-101	AP2 domain class transcription factor (ET-responsive transcription factor 1b-like)
TSS13281	scaffold33352	54106	56727	+	TCONS_00018327	1	Medtr6g011480.2	84.7	0	transmembrane protein%2C putative (ET-responsive transcription factor wri1)
TSS13281	scaffold33352	54127	56357	+	TCONS_00018328	1	Medtr6g011480.2	84.7	0	transmembrane protein%2C putative (ET-responsive transcription factor wri1)
TSS13281	scaffold33352	59401	59509	+	TCONS_00018328	2	Medtr6g011480.2	84.7	0	transmembrane protein%2C putative (ET-responsive transcription factor wri1)
TSS20180	scaffold58059	84835	86001	-	TCONS_00027908	1	Unknown	N/A	N/A	ET-responsive transcription factor
TSS20180	scaffold58059	86143	86184	-	TCONS_00027908	2	Unknown	N/A	N/A	ET-responsive transcription factor
TSS20180	scaffold58059	84835	86000	-	TCONS_00027909	1	Unknown	N/A	N/A	ET-responsive transcription factor
TSS20180	scaffold58059	86143	86185	-	TCONS_00027909	2	Unknown	N/A	N/A	ET-responsive transcription factor
TSS17746	scaffold4899	8165	8679	-	TCONS_00024495	1	Medtr4g031150.1	91.94	0	hybrid sensory histidine kinase (ethylene receptor-like)
TSS17746	scaffold4899	9512	9709	-	TCONS_00024495	2	Medtr4g031150.1	91.94	0	hybrid sensory histidine kinase (ethylene receptor-like)
TSS17746	scaffold4899	9806	9930	-	TCONS_00024495	3	Medtr4g031150.1	91.94	0	hybrid sensory histidine kinase (ethylene receptor-like)
TSS17746	scaffold4899	10033	10299	-	TCONS_00024495	4	Medtr4g031150.1	91.94	0	hybrid sensory histidine kinase (ethylene receptor-like)
TSS17746	scaffold4899	10415	10783	-	TCONS_00024495	5	Medtr4g031150.1	91.94	0	hybrid sensory histidine kinase (ethylene receptor-like)
TSS17746	scaffold4899	10897	11856	-	TCONS_00024495	6	Medtr4g031150.1	91.94	0	hybrid sensory histidine kinase (ethylene receptor-like)
TSS17746	scaffold4899	12171	12210	-	TCONS_00024495	7	Medtr4g031150.1	91.94	0	hybrid sensory histidine kinase (ethylene receptor-like)
TSS17746	scaffold4899	12290	12339	-	TCONS_00024495	8	Medtr4g031150.1	91.94	0	hybrid sensory histidine kinase (ethylene receptor-like)
TSS12237	scaffold3042	90442	90696	+	TCONS_00016878	1	Medtr1g023660.2	92.01	0	GAGA-binding transcriptional activator BBR/BPC6-like protein
TSS12237	scaffold3042	92135	92201	+	TCONS_00016878	2	Medtr1g023660.2	92.01	0	GAGA-binding transcriptional activator BBR/BPC6-like protein
TSS12237	scaffold3042	92347	92501	+	TCONS_00016878	3	Medtr1g023660.2	92.01	0	GAGA-binding transcriptional activator BBR/BPC6-like protein
TSS12237	scaffold3042	92617	93929	+	TCONS_00016878	4	Medtr1g023660.2	92.01	0	GAGA-binding transcriptional activator BBR/BPC6-like protein
TSS6729	scaffold173743	20172	20879	-	TCONS_00009287	1	Medtr3g104710.2	89.45	0	protein phosphatase 2C family protein (abscisic insensitive 1b)
TSS6729	scaffold173743	21498	21603	-	TCONS_00009287	2	Medtr3g104710.2	89.45	0	protein phosphatase 2C family protein (abscisic insensitive 1b)
TSS6729	scaffold173743	21698	22015	-	TCONS_00009287	3	Medtr3g104710.2	89.45	0	protein phosphatase 2C family protein (abscisic insensitive 1b)
TSS6729	scaffold173743	22320	23352	-	TCONS_00009287	4	Medtr3g104710.2	89.45	0	protein phosphatase 2C family protein (abscisic insensitive 1b)
TSS6729	scaffold173743	23484	23588	-	TCONS_00009287	5	Medtr3g104710.2	89.45	0	protein phosphatase 2C family protein (abscisic insensitive 1b)
TSS6729	scaffold173743	23785	23827	-	TCONS_00009287	6	Medtr3g104710.2	89.45	0	protein phosphatase 2C family protein (abscisic insensitive 1b)
TSS6729	scaffold173743	23914	24078	-	TCONS_00009287	7	Medtr3g104710.2	89.45	0	protein phosphatase 2C family protein (abscisic insensitive 1b)
TSS6729	scaffold173743	20172	20879	-	TCONS_00009286	1	Medtr3g104710.2	89.45	0	protein phosphatase 2C family protein (abscisic insensitive 1b)
TSS6729	scaffold173743	21498	21603	-	TCONS_00009286	2	Medtr3g104710.2	89.45	0	protein phosphatase 2C family protein (abscisic insensitive 1b)
TSS6729	scaffold173743	21698	22015	-	TCONS_00009286	3	Medtr3g104710.2	89.45	0	protein phosphatase 2C family protein (abscisic insensitive 1b)
TSS6729	scaffold173743	22320	23588	-	TCONS_00009286	4	Medtr3g104710.2	89.45	0	protein phosphatase 2C family protein (abscisic insensitive 1b)
TSS6729	scaffold173743	23785	23824	-	TCONS_00009286	5	Medtr3g104710.2	89.45	0	protein phosphatase 2C family protein (abscisic insensitive 1b)
TSS6729	scaffold173743	23914	24078	-	TCONS_00009286	6	Medtr3g104710.2	89.45	0	protein phosphatase 2C family protein (abscisic insensitive 1b)
TSS9333	scaffold22855	14678	15212	-	TCONS_00012831	1	Medtr6g026800.1	86.33	0	bZIP transcription factor (abscisic acid-insensitive 5-like protein)
TSS9333	scaffold22855	15605	15676	-	TCONS_00012831	2	Medtr6g026800.1	86.33	0	bZIP transcription factor (abscisic acid-insensitive 5-like protein)
TSS9333	scaffold22855	15772	15908	-	TCONS_00012831	3	Medtr6g026800.1	86.33	0	bZIP transcription factor (abscisic acid-insensitive 5-like protein)
TSS9333	scaffold22855	16070	16875	-	TCONS_00012831	4	Medtr6g026800.1	86.33	0	bZIP transcription factor (abscisic acid-insensitive 5-like protein)
TSS9333	scaffold22855	16997	17346	-	TCONS_00012831	5	Medtr6g026800.1	86.33	0	bZIP transcription factor (abscisic acid-insensitive 5-like protein)
TSS10835	scaffold26838	8178	8594	+	TCONS_00014899	1	Medtr3g098230.1	90.42	6e-155	PPR containing plant-like protein
TSS10835	scaffold26838	9038	9555	+	TCONS_00014899	2	Medtr3g098230.1	90.42	6e-155	PPR containing plant-like protein
TSS10835	scaffold26838	9644	10466	+	TCONS_00014899	3	Medtr3g098230.1	90.42	6e-155	PPR containing plant-like protein
TSS10835	scaffold26838	10576	10636	+	TCONS_00014899	4	Medtr3g098230.1	90.42	6e-155	PPR containing plant-like protein
TSS10835	scaffold26838	10716	10910	+	TCONS_00014899	5	Medtr3g098230.1	90.42	6e-155	PPR containing plant-like protein
TSS10835	scaffold26838	10997	11197	+	TCONS_00014899	6	Medtr3g098230.1	90.42	6e-155	PPR containing plant-like protein
TSS10835	scaffold26838	11288	11734	+	TCONS_00014899	7	Medtr3g098230.1	90.42	6e-155	PPR containing plant-like protein
TSS10835	scaffold26838	8178	8594	+	TCONS_00014898	1	Medtr3g098230.1	90.42	6e-155	PPR containing plant-like protein
TSS10835	scaffold26838	9038	9555	+	TCONS_00014898	2	Medtr3g098230.1	90.42	6e-155	PPR containing plant-like protein
TSS10835	scaffold26838	9644	10410	+	TCONS_00014898	3	Medtr3g098230.1	90.42	6e-155	PPR containing plant-like protein
TSS10835	scaffold26838	10521	10636	+	TCONS_00014898	4	Medtr3g098230.1	90.42	6e-155	PPR containing plant-like protein
TSS10835	scaffold26838	10716	10910	+	TCONS_00014898	5	Medtr3g098230.1	90.42	6e-155	PPR containing plant-like protein
TSS10835	scaffold26838	10997	11202	+	TCONS_00014898	6	Medtr3g098230.1	90.42	6e-155	PPR containing plant-like protein
TSS10835	scaffold26838	11288	11734	+	TCONS_00014898	7	Medtr3g098230.1	90.42	6e-155	PPR containing plant-like protein
TSS17847	scaffold49360	28260	28462	+	TCONS_00024641	1	Medtr4g068130.1	88.29	0	F-box protein SKIP16
TSS17847	scaffold49360	28674	28945	+	TCONS_00024641	2	Medtr4g068130.1	88.29	0	F-box protein SKIP16
TSS17847	scaffold49360	29159	29878	+	TCONS_00024641	3	Medtr4g068130.1	88.29	0	F-box protein SKIP16
TSS17847	scaffold49360	30265	30483	+	TCONS_00024641	4	Medtr4g068130.1	88.29	0	F-box protein SKIP16
TSS17847	scaffold49360	32131	32237	+	TCONS_00024641	5	Medtr4g068130.1	88.29	0	F-box protein SKIP16
TSS17847	scaffold49360	33240	33727	+	TCONS_00024641	6	Medtr4g068130.1	88.29	0	F-box protein SKIP16
TSS17847	scaffold49360	28261	28945	+	TCONS_00024642	1	Medtr4g068130.1	88.29	0	F-box protein SKIP16
TSS17847	scaffold49360	29159	29878	+	TCONS_00024642	2	Medtr4g068130.1	88.29	0	F-box protein SKIP16
TSS17847	scaffold49360	30265	30483	+	TCONS_00024642	3	Medtr4g068130.1	88.29	0	F-box protein SKIP16
TSS17847	scaffold49360	32131	32237	+	TCONS_00024642	4	Medtr4g068130.1	88.29	0	F-box protein SKIP16
TSS17847	scaffold49360	33240	33727	+	TCONS_00024642	5	Medtr4g068130.1	88.29	0	F-box protein SKIP16
TSS17847	scaffold49360	28301	28462	+	TCONS_00024643	1	Medtr4g068130.1	88.29	0	F-box protein SKIP16
TSS17847	scaffold49360	28679	28945	+	TCONS_00024643	2	Medtr4g068130.1	88.29	0	F-box protein SKIP16
TSS17847	scaffold49360	29159	29878	+	TCONS_00024643	3	Medtr4g068130.1	88.29	0	F-box protein SKIP16
TSS17847	scaffold49360	30265	30483	+	TCONS_00024643	4	Medtr4g068130.1	88.29	0	F-box protein SKIP16
TSS17847	scaffold49360	32131	32237	+	TCONS_00024643	5	Medtr4g068130.1	88.29	0	F-box protein SKIP16
TSS17847	scaffold49360	33240	33727	+	TCONS_00024643	6	Medtr4g068130.1	88.29	0	F-box protein SKIP16
TSS22596	scaffold69636	5210	5419	+	TCONS_00031289	1	Medtr2g072530.1	83.48	0	F-box/RNI/FBD-like domain protein
TSS22596	scaffold69636	5977	6939	+	TCONS_00031289	2	Medtr2g072530.1	83.48	0	F-box/RNI/FBD-like domain protein
TSS22596	scaffold69636	7031	7174	+	TCONS_00031289	3	Medtr2g072530.1	83.48	0	F-box/RNI/FBD-like domain protein
TSS22596	scaffold69636	7269	7701	+	TCONS_00031289	4	Medtr2g072530.1	83.48	0	F-box/RNI/FBD-like domain protein
TSS22596	scaffold69636	5219	5419	+	TCONS_00031290	1	Medtr2g072530.1	83.48	0	F-box/RNI/FBD-like domain protein
TSS22596	scaffold69636	5965	6939	+	TCONS_00031290	2	Medtr2g072530.1	83.48	0	F-box/RNI/FBD-like domain protein
TSS22596	scaffold69636	7031	7174	+	TCONS_00031290	3	Medtr2g072530.1	83.48	0	F-box/RNI/FBD-like domain protein
TSS22596	scaffold69636	7269	7701	+	TCONS_00031290	4	Medtr2g072530.1	83.48	0	F-box/RNI/FBD-like domain protein
TSS14333	scaffold36443	4109	4201	+	TCONS_00019733	1	Medtr7g086730.1	86.18	2e-23	transcription factor%2C putative (f-box lrr-repeat protein)
TSS14333	scaffold36443	4325	4389	+	TCONS_00019733	2	Medtr7g086730.1	86.18	2e-23	transcription factor%2C putative (f-box lrr-repeat protein)
TSS14333	scaffold36443	4796	4870	+	TCONS_00019733	3	Medtr7g086730.1	86.18	2e-23	transcription factor%2C putative (f-box lrr-repeat protein)
TSS4370	scaffold13947	17599	18054	+	TCONS_00005975	1	Medtr2g093210.1	94.17	0	vacuolar proton ATPase a3-like protein (ddb1- and cul4-associated factor)
TSS4370	scaffold13947	19370	19414	+	TCONS_00005975	2	Medtr2g093210.1	94.17	0	vacuolar proton ATPase a3-like protein (ddb1- and cul4-associated factor)
TSS4370	scaffold13947	20065	20187	+	TCONS_00005975	3	Medtr2g093210.1	94.17	0	vacuolar proton ATPase a3-like protein (ddb1- and cul4-associated factor)
TSS4370	scaffold13947	20385	20492	+	TCONS_00005975	4	Medtr2g093210.1	94.17	0	vacuolar proton ATPase a3-like protein (ddb1- and cul4-associated factor)
TSS4370	scaffold13947	20799	20912	+	TCONS_00005975	5	Medtr2g093210.1	94.17	0	vacuolar proton ATPase a3-like protein (ddb1- and cul4-associated factor)
TSS4370	scaffold13947	21027	21200	+	TCONS_00005975	6	Medtr2g093210.1	94.17	0	vacuolar proton ATPase a3-like protein (ddb1- and cul4-associated factor)
TSS4370	scaffold13947	21364	21501	+	TCONS_00005975	7	Medtr2g093210.1	94.17	0	vacuolar proton ATPase a3-like protein (ddb1- and cul4-associated factor)
TSS4370	scaffold13947	21963	22070	+	TCONS_00005975	8	Medtr2g093210.1	94.17	0	vacuolar proton ATPase a3-like protein (ddb1- and cul4-associated factor)
TSS4370	scaffold13947	22215	22322	+	TCONS_00005975	9	Medtr2g093210.1	94.17	0	vacuolar proton ATPase a3-like protein (ddb1- and cul4-associated factor)
TSS4370	scaffold13947	22414	22562	+	TCONS_00005975	10	Medtr2g093210.1	94.17	0	vacuolar proton ATPase a3-like protein (ddb1- and cul4-associated factor)
TSS4370	scaffold13947	23269	23422	+	TCONS_00005975	11	Medtr2g093210.1	94.17	0	vacuolar proton ATPase a3-like protein (ddb1- and cul4-associated factor)
TSS4370	scaffold13947	24112	24272	+	TCONS_00005975	12	Medtr2g093210.1	94.17	0	vacuolar proton ATPase a3-like protein (ddb1- and cul4-associated factor)
TSS4370	scaffold13947	25095	25301	+	TCONS_00005975	13	Medtr2g093210.1	94.17	0	vacuolar proton ATPase a3-like protein (ddb1- and cul4-associated factor)
TSS4370	scaffold13947	25384	25567	+	TCONS_00005975	14	Medtr2g093210.1	94.17	0	vacuolar proton ATPase a3-like protein (ddb1- and cul4-associated factor)
TSS4370	scaffold13947	25661	25744	+	TCONS_00005975	15	Medtr2g093210.1	94.17	0	vacuolar proton ATPase a3-like protein (ddb1- and cul4-associated factor)
TSS4370	scaffold13947	26046	26242	+	TCONS_00005975	16	Medtr2g093210.1	94.17	0	vacuolar proton ATPase a3-like protein (ddb1- and cul4-associated factor)
TSS4370	scaffold13947	26330	26389	+	TCONS_00005975	17	Medtr2g093210.1	94.17	0	vacuolar proton ATPase a3-like protein (ddb1- and cul4-associated factor)
TSS4370	scaffold13947	26701	27445	+	TCONS_00005975	18	Medtr2g093210.1	94.17	0	vacuolar proton ATPase a3-like protein (ddb1- and cul4-associated factor)
TSS4370	scaffold13947	17644	18054	+	TCONS_00005976	1	Medtr2g093210.1	94.17	0	vacuolar proton ATPase a3-like protein (ddb1- and cul4-associated factor)
TSS4370	scaffold13947	19370	19414	+	TCONS_00005976	2	Medtr2g093210.1	94.17	0	vacuolar proton ATPase a3-like protein (ddb1- and cul4-associated factor)
TSS4370	scaffold13947	20065	20187	+	TCONS_00005976	3	Medtr2g093210.1	94.17	0	vacuolar proton ATPase a3-like protein (ddb1- and cul4-associated factor)
TSS4370	scaffold13947	20385	20492	+	TCONS_00005976	4	Medtr2g093210.1	94.17	0	vacuolar proton ATPase a3-like protein (ddb1- and cul4-associated factor)
TSS4370	scaffold13947	20799	20912	+	TCONS_00005976	5	Medtr2g093210.1	94.17	0	vacuolar proton ATPase a3-like protein (ddb1- and cul4-associated factor)
TSS4370	scaffold13947	21027	21200	+	TCONS_00005976	6	Medtr2g093210.1	94.17	0	vacuolar proton ATPase a3-like protein (ddb1- and cul4-associated factor)
TSS4370	scaffold13947	21297	21501	+	TCONS_00005976	7	Medtr2g093210.1	94.17	0	vacuolar proton ATPase a3-like protein (ddb1- and cul4-associated factor)
TSS4370	scaffold13947	21963	22070	+	TCONS_00005976	8	Medtr2g093210.1	94.17	0	vacuolar proton ATPase a3-like protein (ddb1- and cul4-associated factor)
TSS4370	scaffold13947	22215	22322	+	TCONS_00005976	9	Medtr2g093210.1	94.17	0	vacuolar proton ATPase a3-like protein (ddb1- and cul4-associated factor)
TSS4370	scaffold13947	22414	22562	+	TCONS_00005976	10	Medtr2g093210.1	94.17	0	vacuolar proton ATPase a3-like protein (ddb1- and cul4-associated factor)
TSS4370	scaffold13947	23269	23422	+	TCONS_00005976	11	Medtr2g093210.1	94.17	0	vacuolar proton ATPase a3-like protein (ddb1- and cul4-associated factor)
TSS4370	scaffold13947	24112	24272	+	TCONS_00005976	12	Medtr2g093210.1	94.17	0	vacuolar proton ATPase a3-like protein (ddb1- and cul4-associated factor)
TSS4370	scaffold13947	25095	25301	+	TCONS_00005976	13	Medtr2g093210.1	94.17	0	vacuolar proton ATPase a3-like protein (ddb1- and cul4-associated factor)
TSS4370	scaffold13947	25384	25567	+	TCONS_00005976	14	Medtr2g093210.1	94.17	0	vacuolar proton ATPase a3-like protein (ddb1- and cul4-associated factor)
TSS4370	scaffold13947	25661	25744	+	TCONS_00005976	15	Medtr2g093210.1	94.17	0	vacuolar proton ATPase a3-like protein (ddb1- and cul4-associated factor)
TSS4370	scaffold13947	26046	26242	+	TCONS_00005976	16	Medtr2g093210.1	94.17	0	vacuolar proton ATPase a3-like protein (ddb1- and cul4-associated factor)
TSS4370	scaffold13947	26330	26389	+	TCONS_00005976	17	Medtr2g093210.1	94.17	0	vacuolar proton ATPase a3-like protein (ddb1- and cul4-associated factor)
TSS4370	scaffold13947	26701	27445	+	TCONS_00005976	18	Medtr2g093210.1	94.17	0	vacuolar proton ATPase a3-like protein (ddb1- and cul4-associated factor)
TSS4644	scaffold143309	5156	6667	-	TCONS_00006342	1	Medtr6g022830.1	87.82	0	ankyrin repeat protein
TSS4644	scaffold143309	7059	8301	-	TCONS_00006342	2	Medtr6g022830.1	87.82	0	ankyrin repeat protein
TSS4558	scaffold14232	15754	17025	+	TCONS_00006233	1	Medtr2g010600.1	85.65	4e-99	pathogenesis-related protein 1a
TSS4558	scaffold14232	15809	16180	+	TCONS_00006234	1	Medtr2g010600.1	85.65	4e-99	pathogenesis-related protein 1a
TSS4558	scaffold14232	16925	17025	+	TCONS_00006234	2	Medtr2g010600.1	85.65	4e-99	pathogenesis-related protein 1a
TSS19333	scaffold55106	21517	21794	+	TCONS_00026723	1	Medtr5g091960.1	87.38	6e-80	peroxisomal small heat shock protein
TSS19333	scaffold55106	21869	21962	+	TCONS_00026723	2	Medtr5g091960.1	87.38	6e-80	peroxisomal small heat shock protein
TSS19333	scaffold55106	22057	22314	+	TCONS_00026723	3	Medtr5g091960.1	87.38	6e-80	peroxisomal small heat shock protein
TSS19333	scaffold55106	22574	22741	+	TCONS_00026723	4	Medtr5g091960.1	87.38	6e-80	peroxisomal small heat shock protein
TSS19333	scaffold55106	22905	23535	+	TCONS_00026723	5	Medtr5g091960.1	87.38	6e-80	peroxisomal small heat shock protein
TSS19333	scaffold55106	24137	24205	+	TCONS_00026723	6	Medtr5g091960.1	87.38	6e-80	peroxisomal small heat shock protein
TSS19333	scaffold55106	24389	24504	+	TCONS_00026723	7	Medtr5g091960.1	87.38	6e-80	peroxisomal small heat shock protein
TSS19333	scaffold55106	21517	21794	+	TCONS_00026724	1	Medtr5g091960.1	87.38	6e-80	peroxisomal small heat shock protein
TSS19333	scaffold55106	21869	21962	+	TCONS_00026724	2	Medtr5g091960.1	87.38	6e-80	peroxisomal small heat shock protein
TSS19333	scaffold55106	22057	22314	+	TCONS_00026724	3	Medtr5g091960.1	87.38	6e-80	peroxisomal small heat shock protein
TSS19333	scaffold55106	22574	22741	+	TCONS_00026724	4	Medtr5g091960.1	87.38	6e-80	peroxisomal small heat shock protein
TSS19333	scaffold55106	22905	23595	+	TCONS_00026724	5	Medtr5g091960.1	87.38	6e-80	peroxisomal small heat shock protein
TSS19333	scaffold55106	24137	24205	+	TCONS_00026724	6	Medtr5g091960.1	87.38	6e-80	peroxisomal small heat shock protein
TSS19333	scaffold55106	24389	24504	+	TCONS_00026724	7	Medtr5g091960.1	87.38	6e-80	peroxisomal small heat shock protein
TSS19333	scaffold55106	24595	24726	+	TCONS_00026724	8	Medtr5g091960.1	87.38	6e-80	peroxisomal small heat shock protein
TSS19333	scaffold55106	21520	21794	+	TCONS_00026725	1	Medtr5g091960.1	87.38	6e-80	peroxisomal small heat shock protein
TSS19333	scaffold55106	21869	21962	+	TCONS_00026725	2	Medtr5g091960.1	87.38	6e-80	peroxisomal small heat shock protein
TSS19333	scaffold55106	22057	22314	+	TCONS_00026725	3	Medtr5g091960.1	87.38	6e-80	peroxisomal small heat shock protein
TSS19333	scaffold55106	23428	23535	+	TCONS_00026725	4	Medtr5g091960.1	87.38	6e-80	peroxisomal small heat shock protein
TSS19333	scaffold55106	24137	24205	+	TCONS_00026725	5	Medtr5g091960.1	87.38	6e-80	peroxisomal small heat shock protein
TSS19333	scaffold55106	24389	24504	+	TCONS_00026725	6	Medtr5g091960.1	87.38	6e-80	peroxisomal small heat shock protein
TSS19333	scaffold55106	21520	21794	+	TCONS_00026726	1	Medtr5g091960.1	87.38	6e-80	peroxisomal small heat shock protein
TSS19333	scaffold55106	21869	21962	+	TCONS_00026726	2	Medtr5g091960.1	87.38	6e-80	peroxisomal small heat shock protein
TSS19333	scaffold55106	22057	22314	+	TCONS_00026726	3	Medtr5g091960.1	87.38	6e-80	peroxisomal small heat shock protein
TSS19333	scaffold55106	23428	23595	+	TCONS_00026726	4	Medtr5g091960.1	87.38	6e-80	peroxisomal small heat shock protein
TSS19333	scaffold55106	24137	24205	+	TCONS_00026726	5	Medtr5g091960.1	87.38	6e-80	peroxisomal small heat shock protein
TSS19333	scaffold55106	24389	24504	+	TCONS_00026726	6	Medtr5g091960.1	87.38	6e-80	peroxisomal small heat shock protein
TSS19333	scaffold55106	24595	24726	+	TCONS_00026726	7	Medtr5g091960.1	87.38	6e-80	peroxisomal small heat shock protein
TSS19333	scaffold55106	21599	21794	+	TCONS_00026727	1	Medtr5g091960.1	87.38	6e-80	peroxisomal small heat shock protein
TSS19333	scaffold55106	21861	21962	+	TCONS_00026727	2	Medtr5g091960.1	87.38	6e-80	peroxisomal small heat shock protein
TSS19333	scaffold55106	22057	22314	+	TCONS_00026727	3	Medtr5g091960.1	87.38	6e-80	peroxisomal small heat shock protein
TSS19333	scaffold55106	22574	22741	+	TCONS_00026727	4	Medtr5g091960.1	87.38	6e-80	peroxisomal small heat shock protein
TSS19333	scaffold55106	22905	23535	+	TCONS_00026727	5	Medtr5g091960.1	87.38	6e-80	peroxisomal small heat shock protein
TSS19333	scaffold55106	24137	24205	+	TCONS_00026727	6	Medtr5g091960.1	87.38	6e-80	peroxisomal small heat shock protein
TSS19333	scaffold55106	24389	24504	+	TCONS_00026727	7	Medtr5g091960.1	87.38	6e-80	peroxisomal small heat shock protein
TSS19333	scaffold55106	24595	24726	+	TCONS_00026727	8	Medtr5g091960.1	87.38	6e-80	peroxisomal small heat shock protein
TSS3616	scaffold13084	7672	8008	+	TCONS_00004952	1	Medtr1g080800.1	89.22	3e-116	Chitinase / Hevein / PR-4 / Wheatwin2
TSS3616	scaffold13084	8097	8341	+	TCONS_00004952	2	Medtr1g080800.1	89.22	3e-116	Chitinase / Hevein / PR-4 / Wheatwin2
TSS27157	scaffold45897	63192	63529	+	TCONS_00037566	1	#N/A	#N/A	#N/A	pathogenesis-related protein pr-4a
TSS27157	scaffold45897	63619	63888	+	TCONS_00037566	2	#N/A	#N/A	#N/A	pathogenesis-related protein pr-4a
TSS7944	scaffold197455	7579	8257	-	TCONS_00010968	1	Medtr1g025420.1	85.7	0	pathogenesis-related thaumatin family protein
TSS7944	scaffold197455	9046	9742	-	TCONS_00010968	2	Medtr1g025420.1	85.7	0	pathogenesis-related thaumatin family protein
TSS7944	scaffold197455	9850	10085	-	TCONS_00010968	3	Medtr1g025420.1	85.7	0	pathogenesis-related thaumatin family protein
TSS16562	scaffold44063	30473	31361	-	TCONS_00022864	1	Medtr6g016470.1	85.61	0	calcium-transporting ATPase
TSS16562	scaffold44063	31483	31947	-	TCONS_00022864	2	Medtr6g016470.1	85.61	0	calcium-transporting ATPase
TSS16562	scaffold44063	32075	32192	-	TCONS_00022864	3	Medtr6g016470.1	85.61	0	calcium-transporting ATPase
TSS16562	scaffold44063	32333	32467	-	TCONS_00022864	4	Medtr6g016470.1	85.61	0	calcium-transporting ATPase
TSS16562	scaffold44063	32545	32620	-	TCONS_00022864	5	Medtr6g016470.1	85.61	0	calcium-transporting ATPase
TSS16562	scaffold44063	32704	32775	-	TCONS_00022864	6	Medtr6g016470.1	85.61	0	calcium-transporting ATPase
TSS16562	scaffold44063	32929	33376	-	TCONS_00022864	7	Medtr6g016470.1	85.61	0	calcium-transporting ATPase
TSS16562	scaffold44063	30473	31361	-	TCONS_00022863	1	Medtr6g016470.1	85.61	0	calcium-transporting ATPase
TSS16562	scaffold44063	31483	31947	-	TCONS_00022863	2	Medtr6g016470.1	85.61	0	calcium-transporting ATPase
TSS16562	scaffold44063	32075	32192	-	TCONS_00022863	3	Medtr6g016470.1	85.61	0	calcium-transporting ATPase
TSS16562	scaffold44063	32333	32467	-	TCONS_00022863	4	Medtr6g016470.1	85.61	0	calcium-transporting ATPase
TSS16562	scaffold44063	32669	32775	-	TCONS_00022863	5	Medtr6g016470.1	85.61	0	calcium-transporting ATPase
TSS16562	scaffold44063	32929	33376	-	TCONS_00022863	6	Medtr6g016470.1	85.61	0	calcium-transporting ATPase
TSS10753	scaffold26653	14821	15230	-	TCONS_00014771	1	Medtr4g068010.5	92.48	0	Ras protein Rab7%2C putative (programmed-cell death protein-1)
TSS10753	scaffold26653	15714	15754	-	TCONS_00014771	2	Medtr4g068010.5	92.48	0	Ras protein Rab7%2C putative (programmed-cell death protein-1)
TSS10753	scaffold26653	15983	16368	-	TCONS_00014771	3	Medtr4g068010.5	92.48	0	Ras protein Rab7%2C putative (programmed-cell death protein-1)
TSS10753	scaffold26653	17512	17577	-	TCONS_00014771	4	Medtr4g068010.5	92.48	0	Ras protein Rab7%2C putative (programmed-cell death protein-1)
TSS10753	scaffold26653	18095	18178	-	TCONS_00014771	5	Medtr4g068010.5	92.48	0	Ras protein Rab7%2C putative (programmed-cell death protein-1)
TSS10753	scaffold26653	18285	18627	-	TCONS_00014771	6	Medtr4g068010.5	92.48	0	Ras protein Rab7%2C putative (programmed-cell death protein-1)
TSS10753	scaffold26653	18708	18867	-	TCONS_00014771	7	Medtr4g068010.5	92.48	0	Ras protein Rab7%2C putative (programmed-cell death protein-1)
TSS10753	scaffold26653	19090	19467	-	TCONS_00014771	8	Medtr4g068010.5	92.48	0	Ras protein Rab7%2C putative (programmed-cell death protein-1)
TSS25553	scaffold89196	40753	42962	+	TCONS_00035346	1	Medtr3g085650.4	87.43	0	cyclin-dependent kinase
TSS25553	scaffold89196	43423	43558	+	TCONS_00035346	2	Medtr3g085650.4	87.43	0	cyclin-dependent kinase
TSS25553	scaffold89196	43678	43766	+	TCONS_00035346	3	Medtr3g085650.4	87.43	0	cyclin-dependent kinase
TSS25553	scaffold89196	43949	44060	+	TCONS_00035346	4	Medtr3g085650.4	87.43	0	cyclin-dependent kinase
TSS25553	scaffold89196	44152	44258	+	TCONS_00035346	5	Medtr3g085650.4	87.43	0	cyclin-dependent kinase
TSS25553	scaffold89196	44341	44681	+	TCONS_00035346	6	Medtr3g085650.4	87.43	0	cyclin-dependent kinase
TSS25553	scaffold89196	44869	44939	+	TCONS_00035346	7	Medtr3g085650.4	87.43	0	cyclin-dependent kinase
TSS25553	scaffold89196	45720	45797	+	TCONS_00035346	8	Medtr3g085650.4	87.43	0	cyclin-dependent kinase
TSS25553	scaffold89196	46205	46641	+	TCONS_00035346	9	Medtr3g085650.4	87.43	0	cyclin-dependent kinase
TSS25553	scaffold89196	40753	40939	+	TCONS_00035345	1	Medtr3g085650.4	87.43	0	cyclin-dependent kinase
TSS25553	scaffold89196	41060	42962	+	TCONS_00035345	2	Medtr3g085650.4	87.43	0	cyclin-dependent kinase
TSS25553	scaffold89196	43423	43558	+	TCONS_00035345	3	Medtr3g085650.4	87.43	0	cyclin-dependent kinase
TSS25553	scaffold89196	43678	43766	+	TCONS_00035345	4	Medtr3g085650.4	87.43	0	cyclin-dependent kinase
TSS25553	scaffold89196	43949	44060	+	TCONS_00035345	5	Medtr3g085650.4	87.43	0	cyclin-dependent kinase
TSS25553	scaffold89196	44152	44258	+	TCONS_00035345	6	Medtr3g085650.4	87.43	0	cyclin-dependent kinase
TSS25553	scaffold89196	44341	44681	+	TCONS_00035345	7	Medtr3g085650.4	87.43	0	cyclin-dependent kinase
TSS25553	scaffold89196	44869	44939	+	TCONS_00035345	8	Medtr3g085650.4	87.43	0	cyclin-dependent kinase
TSS25553	scaffold89196	45720	46641	+	TCONS_00035345	9	Medtr3g085650.4	87.43	0	cyclin-dependent kinase
TSS25553	scaffold89196	40753	40939	+	TCONS_00035347	1	Medtr3g085650.4	87.43	0	cyclin-dependent kinase
TSS25553	scaffold89196	41060	42962	+	TCONS_00035347	2	Medtr3g085650.4	87.43	0	cyclin-dependent kinase
TSS25553	scaffold89196	43423	43558	+	TCONS_00035347	3	Medtr3g085650.4	87.43	0	cyclin-dependent kinase
TSS25553	scaffold89196	43678	43766	+	TCONS_00035347	4	Medtr3g085650.4	87.43	0	cyclin-dependent kinase
TSS25553	scaffold89196	43949	44060	+	TCONS_00035347	5	Medtr3g085650.4	87.43	0	cyclin-dependent kinase
TSS25553	scaffold89196	44152	44258	+	TCONS_00035347	6	Medtr3g085650.4	87.43	0	cyclin-dependent kinase
TSS25553	scaffold89196	44341	44681	+	TCONS_00035347	7	Medtr3g085650.4	87.43	0	cyclin-dependent kinase
TSS25553	scaffold89196	44869	44939	+	TCONS_00035347	8	Medtr3g085650.4	87.43	0	cyclin-dependent kinase
TSS25553	scaffold89196	45720	45797	+	TCONS_00035347	9	Medtr3g085650.4	87.43	0	cyclin-dependent kinase
TSS25553	scaffold89196	46798	46939	+	TCONS_00035347	10	Medtr3g085650.4	87.43	0	cyclin-dependent kinase
TSS12093	scaffold30102	3278	3806	+	TCONS_00016678	1	Medtr4g086370.4	91.88	0	autophagy protein
TSS12093	scaffold30102	3928	4964	+	TCONS_00016678	2	Medtr4g086370.4	91.88	0	autophagy protein
TSS12093	scaffold30102	7288	7436	+	TCONS_00016678	3	Medtr4g086370.4	91.88	0	autophagy protein
TSS12093	scaffold30102	7634	7806	+	TCONS_00016678	4	Medtr4g086370.4	91.88	0	autophagy protein
TSS12093	scaffold30102	7977	11153	+	TCONS_00016678	5	Medtr4g086370.4	91.88	0	autophagy protein
TSS12093	scaffold30102	11262	11374	+	TCONS_00016678	6	Medtr4g086370.4	91.88	0	autophagy protein
TSS12093	scaffold30102	11714	11918	+	TCONS_00016678	7	Medtr4g086370.4	91.88	0	autophagy protein
TSS12093	scaffold30102	12048	12161	+	TCONS_00016678	8	Medtr4g086370.4	91.88	0	autophagy protein
TSS12093	scaffold30102	12680	12787	+	TCONS_00016678	9	Medtr4g086370.4	91.88	0	autophagy protein
TSS12093	scaffold30102	12866	12998	+	TCONS_00016678	10	Medtr4g086370.4	91.88	0	autophagy protein
TSS12093	scaffold30102	15097	15299	+	TCONS_00016678	11	Medtr4g086370.4	91.88	0	autophagy protein
TSS12093	scaffold30102	15817	16013	+	TCONS_00016678	12	Medtr4g086370.4	91.88	0	autophagy protein
TSS12093	scaffold30102	16132	16208	+	TCONS_00016678	13	Medtr4g086370.4	91.88	0	autophagy protein
TSS12093	scaffold30102	16296	16396	+	TCONS_00016678	14	Medtr4g086370.4	91.88	0	autophagy protein
TSS12093	scaffold30102	16567	16900	+	TCONS_00016678	15	Medtr4g086370.4	91.88	0	autophagy protein
TSS18849	scaffold53373	8572	9100	+	TCONS_00026032	1	Medtr4g050000.1	85.2	0	cellulose synthase H1-like protein
TSS18849	scaffold53373	9203	9530	+	TCONS_00026032	2	Medtr4g050000.1	85.2	0	cellulose synthase H1-like protein
TSS18849	scaffold53373	9628	9750	+	TCONS_00026032	3	Medtr4g050000.1	85.2	0	cellulose synthase H1-like protein
TSS18849	scaffold53373	10278	10394	+	TCONS_00026032	4	Medtr4g050000.1	85.2	0	cellulose synthase H1-like protein
TSS18849	scaffold53373	10482	10694	+	TCONS_00026032	5	Medtr4g050000.1	85.2	0	cellulose synthase H1-like protein
TSS18849	scaffold53373	10775	10883	+	TCONS_00026032	6	Medtr4g050000.1	85.2	0	cellulose synthase H1-like protein
TSS18849	scaffold53373	11101	11291	+	TCONS_00026032	7	Medtr4g050000.1	85.2	0	cellulose synthase H1-like protein
TSS18849	scaffold53373	11442	12974	+	TCONS_00026032	8	Medtr4g050000.1	85.2	0	cellulose synthase H1-like protein
TSS18849	scaffold53373	8572	9100	+	TCONS_00026031	1	Medtr4g050000.1	85.2	0	cellulose synthase H1-like protein
TSS18849	scaffold53373	9203	9530	+	TCONS_00026031	2	Medtr4g050000.1	85.2	0	cellulose synthase H1-like protein
TSS18849	scaffold53373	9628	9750	+	TCONS_00026031	3	Medtr4g050000.1	85.2	0	cellulose synthase H1-like protein
TSS18849	scaffold53373	10278	10394	+	TCONS_00026031	4	Medtr4g050000.1	85.2	0	cellulose synthase H1-like protein
TSS18849	scaffold53373	10482	10694	+	TCONS_00026031	5	Medtr4g050000.1	85.2	0	cellulose synthase H1-like protein
TSS18849	scaffold53373	10775	10883	+	TCONS_00026031	6	Medtr4g050000.1	85.2	0	cellulose synthase H1-like protein
TSS18849	scaffold53373	11101	11291	+	TCONS_00026031	7	Medtr4g050000.1	85.2	0	cellulose synthase H1-like protein
TSS18849	scaffold53373	11442	11792	+	TCONS_00026031	8	Medtr4g050000.1	85.2	0	cellulose synthase H1-like protein
TSS18849	scaffold53373	12282	12974	+	TCONS_00026031	9	Medtr4g050000.1	85.2	0	cellulose synthase H1-like protein
TSS16022	scaffold42203	82273	83401	+	TCONS_00022090	1	Medtr8g012320.1	90.68	0	xyloglucan glycosyltransferase
TSS16022	scaffold42203	83722	84030	+	TCONS_00022090	2	Medtr8g012320.1	90.68	0	xyloglucan glycosyltransferase
TSS16022	scaffold42203	84667	84957	+	TCONS_00022090	3	Medtr8g012320.1	90.68	0	xyloglucan glycosyltransferase
TSS16022	scaffold42203	85033	85146	+	TCONS_00022090	4	Medtr8g012320.1	90.68	0	xyloglucan glycosyltransferase
TSS16022	scaffold42203	86074	87279	+	TCONS_00022090	5	Medtr8g012320.1	90.68	0	xyloglucan glycosyltransferase
TSS16022	scaffold42203	82273	83391	+	TCONS_00022089	1	Medtr8g012320.1	90.68	0	xyloglucan glycosyltransferase
TSS16022	scaffold42203	83722	84030	+	TCONS_00022089	2	Medtr8g012320.1	90.68	0	xyloglucan glycosyltransferase
TSS16022	scaffold42203	84667	84957	+	TCONS_00022089	3	Medtr8g012320.1	90.68	0	xyloglucan glycosyltransferase
TSS16022	scaffold42203	85033	85146	+	TCONS_00022089	4	Medtr8g012320.1	90.68	0	xyloglucan glycosyltransferase
TSS16022	scaffold42203	86074	87279	+	TCONS_00022089	5	Medtr8g012320.1	90.68	0	xyloglucan glycosyltransferase
TSS16022	scaffold42203	82338	83391	+	TCONS_00022091	1	Medtr8g012320.1	90.68	0	xyloglucan glycosyltransferase
TSS16022	scaffold42203	83719	84030	+	TCONS_00022091	2	Medtr8g012320.1	90.68	0	xyloglucan glycosyltransferase
TSS16022	scaffold42203	84667	84957	+	TCONS_00022091	3	Medtr8g012320.1	90.68	0	xyloglucan glycosyltransferase
TSS16022	scaffold42203	85033	85146	+	TCONS_00022091	4	Medtr8g012320.1	90.68	0	xyloglucan glycosyltransferase
TSS16022	scaffold42203	86074	87279	+	TCONS_00022091	5	Medtr8g012320.1	90.68	0	xyloglucan glycosyltransferase
TSS25181	scaffold8623	52455	52959	-	TCONS_00034821	1	Medtr2g013580.1	90.61	0	callose synthase-like protein
TSS25181	scaffold8623	53146	53246	-	TCONS_00034821	2	Medtr2g013580.1	90.61	0	callose synthase-like protein
TSS25181	scaffold8623	53415	58991	-	TCONS_00034821	3	Medtr2g013580.1	90.61	0	callose synthase-like protein
TSS25181	scaffold8623	52455	52959	-	TCONS_00034820	1	Medtr2g013580.1	90.61	0	callose synthase-like protein
TSS25181	scaffold8623	53133	53246	-	TCONS_00034820	2	Medtr2g013580.1	90.61	0	callose synthase-like protein
TSS25181	scaffold8623	53415	58991	-	TCONS_00034820	3	Medtr2g013580.1	90.61	0	callose synthase-like protein
TSS7406	scaffold185139	14414	14788	-	TCONS_00010243	1	Medtr2g038000.1	87.45	0	pathogenesis-related homeodomain-like protein%2C putative
TSS7406	scaffold185139	14976	15215	-	TCONS_00010243	2	Medtr2g038000.1	87.45	0	pathogenesis-related homeodomain-like protein%2C putative
TSS7406	scaffold185139	15458	15667	-	TCONS_00010243	3	Medtr2g038000.1	87.45	0	pathogenesis-related homeodomain-like protein%2C putative
TSS7406	scaffold185139	15799	16044	-	TCONS_00010243	4	Medtr2g038000.1	87.45	0	pathogenesis-related homeodomain-like protein%2C putative
TSS7406	scaffold185139	16345	16683	-	TCONS_00010243	5	Medtr2g038000.1	87.45	0	pathogenesis-related homeodomain-like protein%2C putative
TSS7406	scaffold185139	16794	16906	-	TCONS_00010243	6	Medtr2g038000.1	87.45	0	pathogenesis-related homeodomain-like protein%2C putative
TSS7406	scaffold185139	16992	17847	-	TCONS_00010243	7	Medtr2g038000.1	87.45	0	pathogenesis-related homeodomain-like protein%2C putative
TSS7406	scaffold185139	18460	18978	-	TCONS_00010243	8	Medtr2g038000.1	87.45	0	pathogenesis-related homeodomain-like protein%2C putative
TSS7406	scaffold185139	14414	14788	-	TCONS_00010242	1	Medtr2g038000.1	87.45	0	pathogenesis-related homeodomain-like protein%2C putative
TSS7406	scaffold185139	14976	15212	-	TCONS_00010242	2	Medtr2g038000.1	87.45	0	pathogenesis-related homeodomain-like protein%2C putative
TSS7406	scaffold185139	15458	15667	-	TCONS_00010242	3	Medtr2g038000.1	87.45	0	pathogenesis-related homeodomain-like protein%2C putative
TSS7406	scaffold185139	15799	16044	-	TCONS_00010242	4	Medtr2g038000.1	87.45	0	pathogenesis-related homeodomain-like protein%2C putative
TSS7406	scaffold185139	16345	16683	-	TCONS_00010242	5	Medtr2g038000.1	87.45	0	pathogenesis-related homeodomain-like protein%2C putative
TSS7406	scaffold185139	16794	16906	-	TCONS_00010242	6	Medtr2g038000.1	87.45	0	pathogenesis-related homeodomain-like protein%2C putative
TSS7406	scaffold185139	16992	17847	-	TCONS_00010242	7	Medtr2g038000.1	87.45	0	pathogenesis-related homeodomain-like protein%2C putative
TSS7406	scaffold185139	18460	18978	-	TCONS_00010242	8	Medtr2g038000.1	87.45	0	pathogenesis-related homeodomain-like protein%2C putative
TSS947	scaffold105554	78656	78895	-	TCONS_00001247	21	Medtr7g089790.1	92.72	0	DNA gyrase subunit B (programmed-cell death protein-1)
TSS948	scaffold105554	93701	94350	-	TCONS_00001248	1	Medtr7g089800.1	93.54	0	leucine zipper transcription factor (tga transcription factor)
TSS948	scaffold105554	94548	94796	-	TCONS_00001248	2	Medtr7g089800.1	93.54	0	leucine zipper transcription factor (tga transcription factor)
TSS948	scaffold105554	94886	95157	-	TCONS_00001248	3	Medtr7g089800.1	93.54	0	leucine zipper transcription factor (tga transcription factor)
TSS948	scaffold105554	95297	95348	-	TCONS_00001248	4	Medtr7g089800.1	93.54	0	leucine zipper transcription factor (tga transcription factor)
TSS948	scaffold105554	95482	95559	-	TCONS_00001248	5	Medtr7g089800.1	93.54	0	leucine zipper transcription factor (tga transcription factor)
TSS948	scaffold105554	95652	95711	-	TCONS_00001248	6	Medtr7g089800.1	93.54	0	leucine zipper transcription factor (tga transcription factor)
TSS948	scaffold105554	95784	95834	-	TCONS_00001248	7	Medtr7g089800.1	93.54	0	leucine zipper transcription factor (tga transcription factor)
TSS948	scaffold105554	95964	96104	-	TCONS_00001248	8	Medtr7g089800.1	93.54	0	leucine zipper transcription factor (tga transcription factor)
TSS948	scaffold105554	96237	96301	-	TCONS_00001248	9	Medtr7g089800.1	93.54	0	leucine zipper transcription factor (tga transcription factor)
TSS948	scaffold105554	96386	96489	-	TCONS_00001248	10	Medtr7g089800.1	93.54	0	leucine zipper transcription factor (tga transcription factor)
TSS948	scaffold105554	97557	97718	-	TCONS_00001248	11	Medtr7g089800.1	93.54	0	leucine zipper transcription factor (tga transcription factor)
TSS948	scaffold105554	97935	98055	-	TCONS_00001248	12	Medtr7g089800.1	93.54	0	leucine zipper transcription factor (tga transcription factor)
TSS948	scaffold105554	93701	94350	-	TCONS_00001249	1	Medtr7g089800.1	93.54	0	leucine zipper transcription factor (tga transcription factor)
TSS948	scaffold105554	94548	94796	-	TCONS_00001249	2	Medtr7g089800.1	93.54	0	leucine zipper transcription factor (tga transcription factor)
TSS948	scaffold105554	94886	95157	-	TCONS_00001249	3	Medtr7g089800.1	93.54	0	leucine zipper transcription factor (tga transcription factor)
TSS948	scaffold105554	95297	95348	-	TCONS_00001249	4	Medtr7g089800.1	93.54	0	leucine zipper transcription factor (tga transcription factor)
TSS948	scaffold105554	95482	95559	-	TCONS_00001249	5	Medtr7g089800.1	93.54	0	leucine zipper transcription factor (tga transcription factor)
TSS948	scaffold105554	95652	95711	-	TCONS_00001249	6	Medtr7g089800.1	93.54	0	leucine zipper transcription factor (tga transcription factor)
TSS948	scaffold105554	95784	95834	-	TCONS_00001249	7	Medtr7g089800.1	93.54	0	leucine zipper transcription factor (tga transcription factor)
TSS948	scaffold105554	95964	96155	-	TCONS_00001249	8	Medtr7g089800.1	93.54	0	leucine zipper transcription factor (tga transcription factor)
TSS948	scaffold105554	96237	96301	-	TCONS_00001249	9	Medtr7g089800.1	93.54	0	leucine zipper transcription factor (tga transcription factor)
TSS948	scaffold105554	96386	96489	-	TCONS_00001249	10	Medtr7g089800.1	93.54	0	leucine zipper transcription factor (tga transcription factor)
TSS948	scaffold105554	97557	97718	-	TCONS_00001249	11	Medtr7g089800.1	93.54	0	leucine zipper transcription factor (tga transcription factor)
TSS948	scaffold105554	97935	98056	-	TCONS_00001249	12	Medtr7g089800.1	93.54	0	leucine zipper transcription factor (tga transcription factor)
TSS948	scaffold105554	93701	94350	-	TCONS_00001251	1	Medtr7g089800.1	93.54	0	leucine zipper transcription factor (tga transcription factor)
TSS948	scaffold105554	94548	94796	-	TCONS_00001251	2	Medtr7g089800.1	93.54	0	leucine zipper transcription factor (tga transcription factor)
TSS948	scaffold105554	94886	95157	-	TCONS_00001251	3	Medtr7g089800.1	93.54	0	leucine zipper transcription factor (tga transcription factor)
TSS948	scaffold105554	95297	95348	-	TCONS_00001251	4	Medtr7g089800.1	93.54	0	leucine zipper transcription factor (tga transcription factor)
TSS948	scaffold105554	95482	95559	-	TCONS_00001251	5	Medtr7g089800.1	93.54	0	leucine zipper transcription factor (tga transcription factor)
TSS948	scaffold105554	95652	95711	-	TCONS_00001251	6	Medtr7g089800.1	93.54	0	leucine zipper transcription factor (tga transcription factor)
TSS948	scaffold105554	95784	95834	-	TCONS_00001251	7	Medtr7g089800.1	93.54	0	leucine zipper transcription factor (tga transcription factor)
TSS948	scaffold105554	95964	96155	-	TCONS_00001251	8	Medtr7g089800.1	93.54	0	leucine zipper transcription factor (tga transcription factor)
TSS948	scaffold105554	96237	96301	-	TCONS_00001251	9	Medtr7g089800.1	93.54	0	leucine zipper transcription factor (tga transcription factor)
TSS948	scaffold105554	96386	96489	-	TCONS_00001251	10	Medtr7g089800.1	93.54	0	leucine zipper transcription factor (tga transcription factor)
TSS948	scaffold105554	97557	97718	-	TCONS_00001251	11	Medtr7g089800.1	93.54	0	leucine zipper transcription factor (tga transcription factor)
TSS948	scaffold105554	98062	98151	-	TCONS_00001251	12	Medtr7g089800.1	93.54	0	leucine zipper transcription factor (tga transcription factor)
TSS948	scaffold105554	93701	94350	-	TCONS_00001250	1	Medtr7g089800.1	93.54	0	leucine zipper transcription factor (tga transcription factor)
TSS948	scaffold105554	94548	94796	-	TCONS_00001250	2	Medtr7g089800.1	93.54	0	leucine zipper transcription factor (tga transcription factor)
TSS948	scaffold105554	94886	95157	-	TCONS_00001250	3	Medtr7g089800.1	93.54	0	leucine zipper transcription factor (tga transcription factor)
TSS948	scaffold105554	95297	95348	-	TCONS_00001250	4	Medtr7g089800.1	93.54	0	leucine zipper transcription factor (tga transcription factor)
TSS948	scaffold105554	95482	95559	-	TCONS_00001250	5	Medtr7g089800.1	93.54	0	leucine zipper transcription factor (tga transcription factor)
TSS948	scaffold105554	95652	95711	-	TCONS_00001250	6	Medtr7g089800.1	93.54	0	leucine zipper transcription factor (tga transcription factor)
TSS948	scaffold105554	95784	95834	-	TCONS_00001250	7	Medtr7g089800.1	93.54	0	leucine zipper transcription factor (tga transcription factor)
TSS948	scaffold105554	95964	96104	-	TCONS_00001250	8	Medtr7g089800.1	93.54	0	leucine zipper transcription factor (tga transcription factor)
TSS948	scaffold105554	96237	96301	-	TCONS_00001250	9	Medtr7g089800.1	93.54	0	leucine zipper transcription factor (tga transcription factor)
TSS948	scaffold105554	96386	96489	-	TCONS_00001250	10	Medtr7g089800.1	93.54	0	leucine zipper transcription factor (tga transcription factor)
TSS948	scaffold105554	97557	97718	-	TCONS_00001250	11	Medtr7g089800.1	93.54	0	leucine zipper transcription factor (tga transcription factor)
TSS948	scaffold105554	98062	98151	-	TCONS_00001250	12	Medtr7g089800.1	93.54	0	leucine zipper transcription factor (tga transcription factor)
TSS23398	scaffold74422	15114	16937	-	TCONS_00032386	1	Medtr6g080360.2	86.9	0	myb transcription factor
TSS23398	scaffold74422	17762	17968	-	TCONS_00032386	2	Medtr6g080360.2	86.9	0	myb transcription factor
TSS23398	scaffold74422	18061	18210	-	TCONS_00032386	3	Medtr6g080360.2	86.9	0	myb transcription factor
TSS23398	scaffold74422	18299	18448	-	TCONS_00032386	4	Medtr6g080360.2	86.9	0	myb transcription factor
TSS23398	scaffold74422	19365	19679	-	TCONS_00032386	5	Medtr6g080360.2	86.9	0	myb transcription factor
TSS23398	scaffold74422	19855	19957	-	TCONS_00032386	6	Medtr6g080360.2	86.9	0	myb transcription factor
TSS23398	scaffold74422	21402	21551	-	TCONS_00032386	7	Medtr6g080360.2	86.9	0	myb transcription factor
TSS23398	scaffold74422	21653	21852	-	TCONS_00032386	8	Medtr6g080360.2	86.9	0	myb transcription factor
TSS23398	scaffold74422	22383	22484	-	TCONS_00032386	9	Medtr6g080360.2	86.9	0	myb transcription factor
TSS23398	scaffold74422	22565	22858	-	TCONS_00032386	10	Medtr6g080360.2	86.9	0	myb transcription factor
TSS23398	scaffold74422	23477	24023	-	TCONS_00032386	11	Medtr6g080360.2	86.9	0	myb transcription factor
TSS23398	scaffold74422	15114	16937	-	TCONS_00032385	1	Medtr6g080360.2	86.9	0	myb transcription factor
TSS23398	scaffold74422	17762	17968	-	TCONS_00032385	2	Medtr6g080360.2	86.9	0	myb transcription factor
TSS23398	scaffold74422	18061	18210	-	TCONS_00032385	3	Medtr6g080360.2	86.9	0	myb transcription factor
TSS23398	scaffold74422	18299	18448	-	TCONS_00032385	4	Medtr6g080360.2	86.9	0	myb transcription factor
TSS23398	scaffold74422	19365	19679	-	TCONS_00032385	5	Medtr6g080360.2	86.9	0	myb transcription factor
TSS23398	scaffold74422	19855	19957	-	TCONS_00032385	6	Medtr6g080360.2	86.9	0	myb transcription factor
TSS23398	scaffold74422	21402	21551	-	TCONS_00032385	7	Medtr6g080360.2	86.9	0	myb transcription factor
TSS23398	scaffold74422	21653	21852	-	TCONS_00032385	8	Medtr6g080360.2	86.9	0	myb transcription factor
TSS23398	scaffold74422	22383	22424	-	TCONS_00032385	9	Medtr6g080360.2	86.9	0	myb transcription factor
TSS23398	scaffold74422	22565	22858	-	TCONS_00032385	10	Medtr6g080360.2	86.9	0	myb transcription factor
TSS23398	scaffold74422	23477	24023	-	TCONS_00032385	11	Medtr6g080360.2	86.9	0	myb transcription factor
TSS23398	scaffold74422	15114	16937	-	TCONS_00032388	1	Medtr6g080360.2	86.9	0	myb transcription factor
TSS23398	scaffold74422	17762	17968	-	TCONS_00032388	2	Medtr6g080360.2	86.9	0	myb transcription factor
TSS23398	scaffold74422	18061	18210	-	TCONS_00032388	3	Medtr6g080360.2	86.9	0	myb transcription factor
TSS23398	scaffold74422	18299	18448	-	TCONS_00032388	4	Medtr6g080360.2	86.9	0	myb transcription factor
TSS23398	scaffold74422	19365	19679	-	TCONS_00032388	5	Medtr6g080360.2	86.9	0	myb transcription factor
TSS23398	scaffold74422	21402	21551	-	TCONS_00032388	6	Medtr6g080360.2	86.9	0	myb transcription factor
TSS23398	scaffold74422	21653	21852	-	TCONS_00032388	7	Medtr6g080360.2	86.9	0	myb transcription factor
TSS23398	scaffold74422	22383	22424	-	TCONS_00032388	8	Medtr6g080360.2	86.9	0	myb transcription factor
TSS23398	scaffold74422	22565	22858	-	TCONS_00032388	9	Medtr6g080360.2	86.9	0	myb transcription factor
TSS23398	scaffold74422	23477	24025	-	TCONS_00032388	10	Medtr6g080360.2	86.9	0	myb transcription factor
TSS23398	scaffold74422	15114	16937	-	TCONS_00032387	1	Medtr6g080360.2	86.9	0	myb transcription factor
TSS23398	scaffold74422	17762	17968	-	TCONS_00032387	2	Medtr6g080360.2	86.9	0	myb transcription factor
TSS23398	scaffold74422	18061	18210	-	TCONS_00032387	3	Medtr6g080360.2	86.9	0	myb transcription factor
TSS23398	scaffold74422	18299	18448	-	TCONS_00032387	4	Medtr6g080360.2	86.9	0	myb transcription factor
TSS23398	scaffold74422	19365	19679	-	TCONS_00032387	5	Medtr6g080360.2	86.9	0	myb transcription factor
TSS23398	scaffold74422	21402	21546	-	TCONS_00032387	6	Medtr6g080360.2	86.9	0	myb transcription factor
TSS23398	scaffold74422	21653	21852	-	TCONS_00032387	7	Medtr6g080360.2	86.9	0	myb transcription factor
TSS23398	scaffold74422	22383	22858	-	TCONS_00032387	8	Medtr6g080360.2	86.9	0	myb transcription factor
TSS23398	scaffold74422	23477	24025	-	TCONS_00032387	9	Medtr6g080360.2	86.9	0	myb transcription factor
TSS4173	scaffold136802	10739	11146	+	TCONS_00005720	1	Medtr3g110375.7	91.19	0	poly(A) polymerase-like protein
TSS4173	scaffold136802	11235	11312	+	TCONS_00005720	2	Medtr3g110375.7	91.19	0	poly(A) polymerase-like protein
TSS4173	scaffold136802	12085	12192	+	TCONS_00005720	3	Medtr3g110375.7	91.19	0	poly(A) polymerase-like protein
TSS4173	scaffold136802	12765	12827	+	TCONS_00005720	4	Medtr3g110375.7	91.19	0	poly(A) polymerase-like protein
TSS4173	scaffold136802	12919	13077	+	TCONS_00005720	5	Medtr3g110375.7	91.19	0	poly(A) polymerase-like protein
TSS4173	scaffold136802	14138	14251	+	TCONS_00005720	6	Medtr3g110375.7	91.19	0	poly(A) polymerase-like protein
TSS4173	scaffold136802	14357	14419	+	TCONS_00005720	7	Medtr3g110375.7	91.19	0	poly(A) polymerase-like protein
TSS4173	scaffold136802	14515	14844	+	TCONS_00005720	8	Medtr3g110375.7	91.19	0	poly(A) polymerase-like protein
TSS4173	scaffold136802	14932	15096	+	TCONS_00005720	9	Medtr3g110375.7	91.19	0	poly(A) polymerase-like protein
TSS4173	scaffold136802	15255	15968	+	TCONS_00005720	10	Medtr3g110375.7	91.19	0	poly(A) polymerase-like protein
TSS4173	scaffold136802	16061	16261	+	TCONS_00005720	11	Medtr3g110375.7	91.19	0	poly(A) polymerase-like protein
TSS4173	scaffold136802	16981	17024	+	TCONS_00005720	12	Medtr3g110375.7	91.19	0	poly(A) polymerase-like protein
TSS4173	scaffold136802	17113	18567	+	TCONS_00005720	13	Medtr3g110375.7	91.19	0	poly(A) polymerase-like protein
TSS4173	scaffold136802	10783	11146	+	TCONS_00005721	1	Medtr3g110375.7	91.19	0	poly(A) polymerase-like protein
TSS4173	scaffold136802	11235	11312	+	TCONS_00005721	2	Medtr3g110375.7	91.19	0	poly(A) polymerase-like protein
TSS4173	scaffold136802	12085	12192	+	TCONS_00005721	3	Medtr3g110375.7	91.19	0	poly(A) polymerase-like protein
TSS4173	scaffold136802	12765	12827	+	TCONS_00005721	4	Medtr3g110375.7	91.19	0	poly(A) polymerase-like protein
TSS4173	scaffold136802	12919	13077	+	TCONS_00005721	5	Medtr3g110375.7	91.19	0	poly(A) polymerase-like protein
TSS4173	scaffold136802	14138	14251	+	TCONS_00005721	6	Medtr3g110375.7	91.19	0	poly(A) polymerase-like protein
TSS4173	scaffold136802	14357	14419	+	TCONS_00005721	7	Medtr3g110375.7	91.19	0	poly(A) polymerase-like protein
TSS4173	scaffold136802	14515	14844	+	TCONS_00005721	8	Medtr3g110375.7	91.19	0	poly(A) polymerase-like protein
TSS4173	scaffold136802	14932	15096	+	TCONS_00005721	9	Medtr3g110375.7	91.19	0	poly(A) polymerase-like protein
TSS4173	scaffold136802	15255	15968	+	TCONS_00005721	10	Medtr3g110375.7	91.19	0	poly(A) polymerase-like protein
TSS4173	scaffold136802	16061	16261	+	TCONS_00005721	11	Medtr3g110375.7	91.19	0	poly(A) polymerase-like protein
TSS4173	scaffold136802	16367	17024	+	TCONS_00005721	12	Medtr3g110375.7	91.19	0	poly(A) polymerase-like protein
TSS4173	scaffold136802	17113	18567	+	TCONS_00005721	13	Medtr3g110375.7	91.19	0	poly(A) polymerase-like protein
TSS4173	scaffold136802	10794	11146	+	TCONS_00005723	1	Medtr3g110375.7	91.19	0	poly(A) polymerase-like protein
TSS4173	scaffold136802	11235	11312	+	TCONS_00005723	2	Medtr3g110375.7	91.19	0	poly(A) polymerase-like protein
TSS4173	scaffold136802	12085	12192	+	TCONS_00005723	3	Medtr3g110375.7	91.19	0	poly(A) polymerase-like protein
TSS4173	scaffold136802	12765	12827	+	TCONS_00005723	4	Medtr3g110375.7	91.19	0	poly(A) polymerase-like protein
TSS4173	scaffold136802	12919	13077	+	TCONS_00005723	5	Medtr3g110375.7	91.19	0	poly(A) polymerase-like protein
TSS4173	scaffold136802	14138	14251	+	TCONS_00005723	6	Medtr3g110375.7	91.19	0	poly(A) polymerase-like protein
TSS4173	scaffold136802	14357	14419	+	TCONS_00005723	7	Medtr3g110375.7	91.19	0	poly(A) polymerase-like protein
TSS4173	scaffold136802	14515	14844	+	TCONS_00005723	8	Medtr3g110375.7	91.19	0	poly(A) polymerase-like protein
TSS4173	scaffold136802	14932	15096	+	TCONS_00005723	9	Medtr3g110375.7	91.19	0	poly(A) polymerase-like protein
TSS4173	scaffold136802	15255	16261	+	TCONS_00005723	10	Medtr3g110375.7	91.19	0	poly(A) polymerase-like protein
TSS4173	scaffold136802	16367	16441	+	TCONS_00005723	11	Medtr3g110375.7	91.19	0	poly(A) polymerase-like protein
TSS4173	scaffold136802	16981	17024	+	TCONS_00005723	12	Medtr3g110375.7	91.19	0	poly(A) polymerase-like protein
TSS4173	scaffold136802	17113	18567	+	TCONS_00005723	13	Medtr3g110375.7	91.19	0	poly(A) polymerase-like protein
TSS4173	scaffold136802	10794	11146	+	TCONS_00005722	1	Medtr3g110375.7	91.19	0	poly(A) polymerase-like protein
TSS4173	scaffold136802	11235	11312	+	TCONS_00005722	2	Medtr3g110375.7	91.19	0	poly(A) polymerase-like protein
TSS4173	scaffold136802	12085	12192	+	TCONS_00005722	3	Medtr3g110375.7	91.19	0	poly(A) polymerase-like protein
TSS4173	scaffold136802	12765	12827	+	TCONS_00005722	4	Medtr3g110375.7	91.19	0	poly(A) polymerase-like protein
TSS4173	scaffold136802	12919	13077	+	TCONS_00005722	5	Medtr3g110375.7	91.19	0	poly(A) polymerase-like protein
TSS4173	scaffold136802	14138	14251	+	TCONS_00005722	6	Medtr3g110375.7	91.19	0	poly(A) polymerase-like protein
TSS4173	scaffold136802	14357	14419	+	TCONS_00005722	7	Medtr3g110375.7	91.19	0	poly(A) polymerase-like protein
TSS4173	scaffold136802	14515	14844	+	TCONS_00005722	8	Medtr3g110375.7	91.19	0	poly(A) polymerase-like protein
TSS4173	scaffold136802	14932	15096	+	TCONS_00005722	9	Medtr3g110375.7	91.19	0	poly(A) polymerase-like protein
TSS4173	scaffold136802	15255	16261	+	TCONS_00005722	10	Medtr3g110375.7	91.19	0	poly(A) polymerase-like protein
TSS4173	scaffold136802	16985	17024	+	TCONS_00005722	11	Medtr3g110375.7	91.19	0	poly(A) polymerase-like protein
TSS4173	scaffold136802	17113	18567	+	TCONS_00005722	12	Medtr3g110375.7	91.19	0	poly(A) polymerase-like protein
TSS6941	scaffold17780	37776	38529	-	TCONS_00009578	1	Medtr4g024960.1	80.98	1e-53	arginase family protein (arginine amidohydrolase)
TSS6941	scaffold17780	38998	39207	-	TCONS_00009578	2	Medtr4g024960.1	80.98	1e-53	arginase family protein (arginine amidohydrolase)
TSS6941	scaffold17780	39301	39434	-	TCONS_00009578	3	Medtr4g024960.1	80.98	1e-53	arginase family protein (arginine amidohydrolase)
TSS6941	scaffold17780	39519	39681	-	TCONS_00009578	4	Medtr4g024960.1	80.98	1e-53	arginase family protein (arginine amidohydrolase)
TSS6941	scaffold17780	40075	40206	-	TCONS_00009578	5	Medtr4g024960.1	80.98	1e-53	arginase family protein (arginine amidohydrolase)
TSS6941	scaffold17780	40370	40477	-	TCONS_00009578	6	Medtr4g024960.1	80.98	1e-53	arginase family protein (arginine amidohydrolase)
TSS6941	scaffold17780	40576	40610	-	TCONS_00009578	7	Medtr4g024960.1	80.98	1e-53	arginase family protein (arginine amidohydrolase)
TSS27158	scaffold30202	53081	53410	-	TCONS_00037567	1	Medtr3g014510.1	80.3	0	LRR and NB-ARC domain disease resistance protein
TSS27158	scaffold30202	53645	53724	-	TCONS_00037567	2	Medtr3g014510.1	80.3	0	LRR and NB-ARC domain disease resistance protein
TSS27158	scaffold30202	53966	54108	-	TCONS_00037567	3	Medtr3g014510.1	80.3	0	LRR and NB-ARC domain disease resistance protein
TSS27158	scaffold30202	54243	54367	-	TCONS_00037567	4	Medtr3g014510.1	80.3	0	LRR and NB-ARC domain disease resistance protein
TSS27158	scaffold30202	55123	55187	-	TCONS_00037567	5	Medtr3g014510.1	80.3	0	LRR and NB-ARC domain disease resistance protein
TSS27158	scaffold30202	55403	59275	-	TCONS_00037567	6	Medtr3g014510.1	80.3	0	LRR and NB-ARC domain disease resistance protein
TSS27158	scaffold30202	53081	53410	-	TCONS_00037567	1	Medtr3g014510.1	80.3	0	LRR and NB-ARC domain disease resistance protein
TSS27158	scaffold30202	53645	53724	-	TCONS_00037567	2	Medtr3g014510.1	80.3	0	LRR and NB-ARC domain disease resistance protein
TSS27158	scaffold30202	53966	54108	-	TCONS_00037567	3	Medtr3g014510.1	80.3	0	LRR and NB-ARC domain disease resistance protein
TSS27158	scaffold30202	55123	55187	-	TCONS_00037567	4	Medtr3g014510.1	80.3	0	LRR and NB-ARC domain disease resistance protein
TSS27158	scaffold30202	55403	59275	-	TCONS_00037567	5	Medtr3g014510.1	80.3	0	LRR and NB-ARC domain disease resistance protein
TSS27158	scaffold30202	53081	53410	-	TCONS_00037567	1	Medtr3g014510.1	80.3	0	LRR and NB-ARC domain disease resistance protein
TSS27158	scaffold30202	53645	53724	-	TCONS_00037567	2	Medtr3g014510.1	80.3	0	LRR and NB-ARC domain disease resistance protein
TSS27158	scaffold30202	53966	54108	-	TCONS_00037567	3	Medtr3g014510.1	80.3	0	LRR and NB-ARC domain disease resistance protein
TSS27158	scaffold30202	55123	55184	-	TCONS_00037567	4	Medtr3g014510.1	80.3	0	LRR and NB-ARC domain disease resistance protein
TSS27158	scaffold30202	55403	59275	-	TCONS_00037567	5	Medtr3g014510.1	80.3	0	LRR and NB-ARC domain disease resistance protein
TSS27158	scaffold30202	53081	53410	-	TCONS_00037567	1	Medtr3g014510.1	80.3	0	LRR and NB-ARC domain disease resistance protein
TSS27158	scaffold30202	53645	53724	-	TCONS_00037567	2	Medtr3g014510.1	80.3	0	LRR and NB-ARC domain disease resistance protein
TSS27158	scaffold30202	53966	54075	-	TCONS_00037567	3	Medtr3g014510.1	80.3	0	LRR and NB-ARC domain disease resistance protein
TSS27158	scaffold30202	55123	55184	-	TCONS_00037567	4	Medtr3g014510.1	80.3	0	LRR and NB-ARC domain disease resistance protein
TSS27158	scaffold30202	55403	59275	-	TCONS_00037567	5	Medtr3g014510.1	80.3	0	LRR and NB-ARC domain disease resistance protein
TSS2124	scaffold116480	2	147	-	TCONS_00002873	1	Medtr8g090310.1	82.18	0	disease resistance protein (TIR-NBS-LRR class)
TSS2124	scaffold116480	273	1976	-	TCONS_00002873	2	Medtr8g090310.1	82.18	0	disease resistance protein (TIR-NBS-LRR class)
TSS2124	scaffold116480	8304	8603	-	TCONS_00002873	3	Medtr8g090310.1	82.18	0	disease resistance protein (TIR-NBS-LRR class)
TSS2124	scaffold116480	9310	10393	-	TCONS_00002873	4	Medtr8g090310.1	82.18	0	disease resistance protein (TIR-NBS-LRR class)
TSS2124	scaffold116480	11908	12449	-	TCONS_00002873	5	Medtr8g090310.1	82.18	0	disease resistance protein (TIR-NBS-LRR class)
TSS27159	scaffold34307	13007	13388	-	TCONS_00037568	1	Medtr1g090690.1	88.49	0	NB-ARC domain disease resistance protein
TSS27159	scaffold34307	13475	16745	-	TCONS_00037568	2	Medtr1g090690.1	88.49	0	NB-ARC domain disease resistance protein
TSS3519	scaffold129685	2532	2792	+	TCONS_00004807	1	Medtr4g080777.1	86.19	0	disease resistance protein (TIR-NBS-LRR class)%2C putative
TSS3519	scaffold129685	3262	3775	+	TCONS_00004807	2	Medtr4g080777.1	86.19	0	disease resistance protein (TIR-NBS-LRR class)%2C putative
TSS3519	scaffold129685	3866	4961	+	TCONS_00004807	3	Medtr4g080777.1	86.19	0	disease resistance protein (TIR-NBS-LRR class)%2C putative
TSS3519	scaffold129685	5065	5358	+	TCONS_00004807	4	Medtr4g080777.1	86.19	0	disease resistance protein (TIR-NBS-LRR class)%2C putative
TSS3519	scaffold129685	5521	6378	+	TCONS_00004807	5	Medtr4g080777.1	86.19	0	disease resistance protein (TIR-NBS-LRR class)%2C putative
TSS3519	scaffold129685	6462	7188	+	TCONS_00004807	6	Medtr4g080777.1	86.19	0	disease resistance protein (TIR-NBS-LRR class)%2C putative
TSS3519	scaffold129685	2626	2792	+	TCONS_00004808	1	Medtr4g080777.1	86.19	0	disease resistance protein (TIR-NBS-LRR class)%2C putative
TSS3519	scaffold129685	3262	3775	+	TCONS_00004808	2	Medtr4g080777.1	86.19	0	disease resistance protein (TIR-NBS-LRR class)%2C putative
TSS3519	scaffold129685	3866	4961	+	TCONS_00004808	3	Medtr4g080777.1	86.19	0	disease resistance protein (TIR-NBS-LRR class)%2C putative
TSS3519	scaffold129685	5065	5358	+	TCONS_00004808	4	Medtr4g080777.1	86.19	0	disease resistance protein (TIR-NBS-LRR class)%2C putative
TSS3519	scaffold129685	5575	6378	+	TCONS_00004808	5	Medtr4g080777.1	86.19	0	disease resistance protein (TIR-NBS-LRR class)%2C putative
TSS3519	scaffold129685	6462	7188	+	TCONS_00004808	6	Medtr4g080777.1	86.19	0	disease resistance protein (TIR-NBS-LRR class)%2C putative
TSS19614	scaffold56244	6481	7071	+	TCONS_00027127	1	Medtr8g011850.1	81.52	0	disease resistance protein (TIR-NBS-LRR class)%2C putative
TSS19614	scaffold56244	7165	8266	+	TCONS_00027127	2	Medtr8g011850.1	81.52	0	disease resistance protein (TIR-NBS-LRR class)%2C putative
TSS19614	scaffold56244	8490	8765	+	TCONS_00027127	3	Medtr8g011850.1	81.52	0	disease resistance protein (TIR-NBS-LRR class)%2C putative
TSS19614	scaffold56244	8872	9645	+	TCONS_00027127	4	Medtr8g011850.1	81.52	0	disease resistance protein (TIR-NBS-LRR class)%2C putative
TSS19614	scaffold56244	10353	11248	+	TCONS_00027127	5	Medtr8g011850.1	81.52	0	disease resistance protein (TIR-NBS-LRR class)%2C putative
TSS19614	scaffold56244	6481	7071	+	TCONS_00027126	1	Medtr8g011850.1	81.52	0	disease resistance protein (TIR-NBS-LRR class)%2C putative
TSS19614	scaffold56244	7165	8266	+	TCONS_00027126	2	Medtr8g011850.1	81.52	0	disease resistance protein (TIR-NBS-LRR class)%2C putative
TSS19614	scaffold56244	8490	8765	+	TCONS_00027126	3	Medtr8g011850.1	81.52	0	disease resistance protein (TIR-NBS-LRR class)%2C putative
TSS19614	scaffold56244	8872	9795	+	TCONS_00027126	4	Medtr8g011850.1	81.52	0	disease resistance protein (TIR-NBS-LRR class)%2C putative
TSS19614	scaffold56244	9868	10160	+	TCONS_00027126	5	Medtr8g011850.1	81.52	0	disease resistance protein (TIR-NBS-LRR class)%2C putative
TSS19614	scaffold56244	10353	11248	+	TCONS_00027126	6	Medtr8g011850.1	81.52	0	disease resistance protein (TIR-NBS-LRR class)%2C putative
TSS19614	scaffold56244	6498	7071	+	TCONS_00027130	1	Medtr8g011850.1	81.52	0	disease resistance protein (TIR-NBS-LRR class)%2C putative
TSS19614	scaffold56244	7165	8765	+	TCONS_00027130	2	Medtr8g011850.1	81.52	0	disease resistance protein (TIR-NBS-LRR class)%2C putative
TSS19614	scaffold56244	8872	9645	+	TCONS_00027130	3	Medtr8g011850.1	81.52	0	disease resistance protein (TIR-NBS-LRR class)%2C putative
TSS19614	scaffold56244	9893	11248	+	TCONS_00027130	4	Medtr8g011850.1	81.52	0	disease resistance protein (TIR-NBS-LRR class)%2C putative
TSS19614	scaffold56244	6498	7071	+	TCONS_00027129	1	Medtr8g011850.1	81.52	0	disease resistance protein (TIR-NBS-LRR class)%2C putative
TSS19614	scaffold56244	7165	8765	+	TCONS_00027129	2	Medtr8g011850.1	81.52	0	disease resistance protein (TIR-NBS-LRR class)%2C putative
TSS19614	scaffold56244	8872	9645	+	TCONS_00027129	3	Medtr8g011850.1	81.52	0	disease resistance protein (TIR-NBS-LRR class)%2C putative
TSS19614	scaffold56244	10353	11248	+	TCONS_00027129	4	Medtr8g011850.1	81.52	0	disease resistance protein (TIR-NBS-LRR class)%2C putative
TSS19614	scaffold56244	6498	7071	+	TCONS_00027128	1	Medtr8g011850.1	81.52	0	disease resistance protein (TIR-NBS-LRR class)%2C putative
TSS19614	scaffold56244	7165	8765	+	TCONS_00027128	2	Medtr8g011850.1	81.52	0	disease resistance protein (TIR-NBS-LRR class)%2C putative
TSS19614	scaffold56244	8872	9795	+	TCONS_00027128	3	Medtr8g011850.1	81.52	0	disease resistance protein (TIR-NBS-LRR class)%2C putative
TSS19614	scaffold56244	9868	10160	+	TCONS_00027128	4	Medtr8g011850.1	81.52	0	disease resistance protein (TIR-NBS-LRR class)%2C putative
TSS19614	scaffold56244	10353	11248	+	TCONS_00027128	5	Medtr8g011850.1	81.52	0	disease resistance protein (TIR-NBS-LRR class)%2C putative
TSS19614	scaffold56244	6515	7071	+	TCONS_00027131	1	Medtr8g011850.1	81.52	0	disease resistance protein (TIR-NBS-LRR class)%2C putative
TSS19614	scaffold56244	7165	8266	+	TCONS_00027131	2	Medtr8g011850.1	81.52	0	disease resistance protein (TIR-NBS-LRR class)%2C putative
TSS19614	scaffold56244	8490	8765	+	TCONS_00027131	3	Medtr8g011850.1	81.52	0	disease resistance protein (TIR-NBS-LRR class)%2C putative
TSS19614	scaffold56244	8872	9645	+	TCONS_00027131	4	Medtr8g011850.1	81.52	0	disease resistance protein (TIR-NBS-LRR class)%2C putative
TSS19614	scaffold56244	9893	10160	+	TCONS_00027131	5	Medtr8g011850.1	81.52	0	disease resistance protein (TIR-NBS-LRR class)%2C putative
TSS19614	scaffold56244	10353	11248	+	TCONS_00027131	6	Medtr8g011850.1	81.52	0	disease resistance protein (TIR-NBS-LRR class)%2C putative
TSS10683	scaffold26496	37741	38099	-	TCONS_00014671	1	Medtr3g011620.1	83.3	0	NB-ARC domain disease resistance protein
TSS10683	scaffold26496	38199	38262	-	TCONS_00014671	2	Medtr3g011620.1	83.3	0	NB-ARC domain disease resistance protein
TSS10683	scaffold26496	39196	39623	-	TCONS_00014671	3	Medtr3g011620.1	83.3	0	NB-ARC domain disease resistance protein
TSS23730	scaffold76	22296	22447	+	TCONS_00032865	1	Medtr4g021057.2	85.83	0	disease resistance protein (TIR-NBS-LRR class)
TSS23730	scaffold76	22652	23720	+	TCONS_00032865	2	Medtr4g021057.2	85.83	0	disease resistance protein (TIR-NBS-LRR class)
TSS23730	scaffold76	24272	24638	+	TCONS_00032865	3	Medtr4g021057.2	85.83	0	disease resistance protein (TIR-NBS-LRR class)
TSS23730	scaffold76	26123	27347	+	TCONS_00032865	4	Medtr4g021057.2	85.83	0	disease resistance protein (TIR-NBS-LRR class)
TSS23730	scaffold76	22296	22447	+	TCONS_00032864	1	Medtr4g021057.2	85.83	0	disease resistance protein (TIR-NBS-LRR class)
TSS23730	scaffold76	22652	23720	+	TCONS_00032864	2	Medtr4g021057.2	85.83	0	disease resistance protein (TIR-NBS-LRR class)
TSS23730	scaffold76	24181	24638	+	TCONS_00032864	3	Medtr4g021057.2	85.83	0	disease resistance protein (TIR-NBS-LRR class)
TSS23730	scaffold76	26123	27347	+	TCONS_00032864	4	Medtr4g021057.2	85.83	0	disease resistance protein (TIR-NBS-LRR class)
TSS6388	scaffold167509	12185	14902	+	TCONS_00008799	1	Medtr3g435220.2	83.47	0	LRR and NB-ARC domain disease resistance protein
TSS6388	scaffold167509	15015	15073	+	TCONS_00008799	2	Medtr3g435220.2	83.47	0	LRR and NB-ARC domain disease resistance protein
TSS17198	scaffold46915	12679	13227	-	TCONS_00023744	1	Medtr3g014510.1	79.1	0	LRR and NB-ARC domain disease resistance protein
TSS17198	scaffold46915	13462	13535	-	TCONS_00023744	2	Medtr3g014510.1	79.1	0	LRR and NB-ARC domain disease resistance protein
TSS17198	scaffold46915	14509	14553	-	TCONS_00023744	3	Medtr3g014510.1	79.1	0	LRR and NB-ARC domain disease resistance protein
TSS25883	scaffold9123	7235	7519	-	TCONS_00035801	1	Medtr3g015550.1	91.58	4e-98	NBS-LRR type disease resistance protein
TSS25883	scaffold9123	7602	7839	-	TCONS_00035801	2	Medtr3g015550.1	91.58	4e-98	NBS-LRR type disease resistance protein
TSS25883	scaffold9123	10008	10293	-	TCONS_00035801	3	Medtr3g015550.1	91.58	4e-98	NBS-LRR type disease resistance protein
TSS25883	scaffold9123	10477	10556	-	TCONS_00035801	4	Medtr3g015550.1	91.58	4e-98	NBS-LRR type disease resistance protein
TSS7773	scaffold193514	2463	2964	+	TCONS_00010718	1	Medtr6g078480.2	84.99	0	disease resistance protein (TIR-NBS-LRR class)
TSS7773	scaffold193514	3093	4198	+	TCONS_00010718	2	Medtr6g078480.2	84.99	0	disease resistance protein (TIR-NBS-LRR class)
TSS7773	scaffold193514	4370	4652	+	TCONS_00010718	3	Medtr6g078480.2	84.99	0	disease resistance protein (TIR-NBS-LRR class)
TSS7773	scaffold193514	4760	6226	+	TCONS_00010718	4	Medtr6g078480.2	84.99	0	disease resistance protein (TIR-NBS-LRR class)
TSS7773	scaffold193514	6327	6794	+	TCONS_00010718	5	Medtr6g078480.2	84.99	0	disease resistance protein (TIR-NBS-LRR class)
TSS7773	scaffold193514	6913	7457	+	TCONS_00010718	6	Medtr6g078480.2	84.99	0	disease resistance protein (TIR-NBS-LRR class)
TSS7773	scaffold193514	7562	7723	+	TCONS_00010718	7	Medtr6g078480.2	84.99	0	disease resistance protein (TIR-NBS-LRR class)
TSS7773	scaffold193514	7860	8549	+	TCONS_00010718	8	Medtr6g078480.2	84.99	0	disease resistance protein (TIR-NBS-LRR class)
TSS7773	scaffold193514	9501	9837	+	TCONS_00010718	9	Medtr6g078480.2	84.99	0	disease resistance protein (TIR-NBS-LRR class)
TSS7773	scaffold193514	9948	10954	+	TCONS_00010718	10	Medtr6g078480.2	84.99	0	disease resistance protein (TIR-NBS-LRR class)
TSS7773	scaffold193514	2463	2964	+	TCONS_00010719	1	Medtr6g078480.2	84.99	0	disease resistance protein (TIR-NBS-LRR class)
TSS7773	scaffold193514	3093	4198	+	TCONS_00010719	2	Medtr6g078480.2	84.99	0	disease resistance protein (TIR-NBS-LRR class)
TSS7773	scaffold193514	4370	4652	+	TCONS_00010719	3	Medtr6g078480.2	84.99	0	disease resistance protein (TIR-NBS-LRR class)
TSS7773	scaffold193514	4760	6226	+	TCONS_00010719	4	Medtr6g078480.2	84.99	0	disease resistance protein (TIR-NBS-LRR class)
TSS7773	scaffold193514	6327	6794	+	TCONS_00010719	5	Medtr6g078480.2	84.99	0	disease resistance protein (TIR-NBS-LRR class)
TSS7773	scaffold193514	6913	7457	+	TCONS_00010719	6	Medtr6g078480.2	84.99	0	disease resistance protein (TIR-NBS-LRR class)
TSS7773	scaffold193514	7562	8549	+	TCONS_00010719	7	Medtr6g078480.2	84.99	0	disease resistance protein (TIR-NBS-LRR class)
TSS7773	scaffold193514	9501	9618	+	TCONS_00010719	8	Medtr6g078480.2	84.99	0	disease resistance protein (TIR-NBS-LRR class)
TSS7773	scaffold193514	10029	10954	+	TCONS_00010719	9	Medtr6g078480.2	84.99	0	disease resistance protein (TIR-NBS-LRR class)
TSS7773	scaffold193514	2463	2964	+	TCONS_00010717	1	Medtr6g078480.2	84.99	0	disease resistance protein (TIR-NBS-LRR class)
TSS7773	scaffold193514	3093	4198	+	TCONS_00010717	2	Medtr6g078480.2	84.99	0	disease resistance protein (TIR-NBS-LRR class)
TSS7773	scaffold193514	4371	4652	+	TCONS_00010717	3	Medtr6g078480.2	84.99	0	disease resistance protein (TIR-NBS-LRR class)
TSS7773	scaffold193514	4760	6226	+	TCONS_00010717	4	Medtr6g078480.2	84.99	0	disease resistance protein (TIR-NBS-LRR class)
TSS7773	scaffold193514	6327	6794	+	TCONS_00010717	5	Medtr6g078480.2	84.99	0	disease resistance protein (TIR-NBS-LRR class)
TSS7773	scaffold193514	6913	7457	+	TCONS_00010717	6	Medtr6g078480.2	84.99	0	disease resistance protein (TIR-NBS-LRR class)
TSS7773	scaffold193514	7562	7723	+	TCONS_00010717	7	Medtr6g078480.2	84.99	0	disease resistance protein (TIR-NBS-LRR class)
TSS7773	scaffold193514	8139	8549	+	TCONS_00010717	8	Medtr6g078480.2	84.99	0	disease resistance protein (TIR-NBS-LRR class)
TSS7773	scaffold193514	9501	9837	+	TCONS_00010717	9	Medtr6g078480.2	84.99	0	disease resistance protein (TIR-NBS-LRR class)
TSS7773	scaffold193514	9948	10954	+	TCONS_00010717	10	Medtr6g078480.2	84.99	0	disease resistance protein (TIR-NBS-LRR class)
TSS7773	scaffold193514	2463	2964	+	TCONS_00010716	1	Medtr6g078480.2	84.99	0	disease resistance protein (TIR-NBS-LRR class)
TSS7773	scaffold193514	3093	4198	+	TCONS_00010716	2	Medtr6g078480.2	84.99	0	disease resistance protein (TIR-NBS-LRR class)
TSS7773	scaffold193514	4371	4652	+	TCONS_00010716	3	Medtr6g078480.2	84.99	0	disease resistance protein (TIR-NBS-LRR class)
TSS7773	scaffold193514	4760	6226	+	TCONS_00010716	4	Medtr6g078480.2	84.99	0	disease resistance protein (TIR-NBS-LRR class)
TSS7773	scaffold193514	6327	6794	+	TCONS_00010716	5	Medtr6g078480.2	84.99	0	disease resistance protein (TIR-NBS-LRR class)
TSS7773	scaffold193514	6913	7457	+	TCONS_00010716	6	Medtr6g078480.2	84.99	0	disease resistance protein (TIR-NBS-LRR class)
TSS7773	scaffold193514	7562	7723	+	TCONS_00010716	7	Medtr6g078480.2	84.99	0	disease resistance protein (TIR-NBS-LRR class)
TSS7773	scaffold193514	8145	8549	+	TCONS_00010716	8	Medtr6g078480.2	84.99	0	disease resistance protein (TIR-NBS-LRR class)
TSS7773	scaffold193514	9501	9837	+	TCONS_00010716	9	Medtr6g078480.2	84.99	0	disease resistance protein (TIR-NBS-LRR class)
TSS7773	scaffold193514	9948	10954	+	TCONS_00010716	10	Medtr6g078480.2	84.99	0	disease resistance protein (TIR-NBS-LRR class)
TSS7773	scaffold193514	2463	2964	+	TCONS_00010722	1	Medtr6g078480.2	84.99	0	disease resistance protein (TIR-NBS-LRR class)
TSS7773	scaffold193514	3093	4198	+	TCONS_00010722	2	Medtr6g078480.2	84.99	0	disease resistance protein (TIR-NBS-LRR class)
TSS7773	scaffold193514	4371	4652	+	TCONS_00010722	3	Medtr6g078480.2	84.99	0	disease resistance protein (TIR-NBS-LRR class)
TSS7773	scaffold193514	4760	6226	+	TCONS_00010722	4	Medtr6g078480.2	84.99	0	disease resistance protein (TIR-NBS-LRR class)
TSS7773	scaffold193514	6327	6794	+	TCONS_00010722	5	Medtr6g078480.2	84.99	0	disease resistance protein (TIR-NBS-LRR class)
TSS7773	scaffold193514	6913	7457	+	TCONS_00010722	6	Medtr6g078480.2	84.99	0	disease resistance protein (TIR-NBS-LRR class)
TSS7773	scaffold193514	7562	8549	+	TCONS_00010722	7	Medtr6g078480.2	84.99	0	disease resistance protein (TIR-NBS-LRR class)
TSS7773	scaffold193514	9501	9837	+	TCONS_00010722	8	Medtr6g078480.2	84.99	0	disease resistance protein (TIR-NBS-LRR class)
TSS7773	scaffold193514	9948	10889	+	TCONS_00010722	9	Medtr6g078480.2	84.99	0	disease resistance protein (TIR-NBS-LRR class)
TSS7773	scaffold193514	11070	11330	+	TCONS_00010722	10	Medtr6g078480.2	84.99	0	disease resistance protein (TIR-NBS-LRR class)
TSS7773	scaffold193514	2463	2964	+	TCONS_00010724	1	Medtr6g078480.2	84.99	0	disease resistance protein (TIR-NBS-LRR class)
TSS7773	scaffold193514	3093	3640	+	TCONS_00010724	2	Medtr6g078480.2	84.99	0	disease resistance protein (TIR-NBS-LRR class)
TSS7773	scaffold193514	4371	4652	+	TCONS_00010724	3	Medtr6g078480.2	84.99	0	disease resistance protein (TIR-NBS-LRR class)
TSS7773	scaffold193514	4760	6226	+	TCONS_00010724	4	Medtr6g078480.2	84.99	0	disease resistance protein (TIR-NBS-LRR class)
TSS7773	scaffold193514	6327	6794	+	TCONS_00010724	5	Medtr6g078480.2	84.99	0	disease resistance protein (TIR-NBS-LRR class)
TSS7773	scaffold193514	6913	7457	+	TCONS_00010724	6	Medtr6g078480.2	84.99	0	disease resistance protein (TIR-NBS-LRR class)
TSS7773	scaffold193514	7562	8549	+	TCONS_00010724	7	Medtr6g078480.2	84.99	0	disease resistance protein (TIR-NBS-LRR class)
TSS7773	scaffold193514	9501	9837	+	TCONS_00010724	8	Medtr6g078480.2	84.99	0	disease resistance protein (TIR-NBS-LRR class)
TSS7773	scaffold193514	9948	10889	+	TCONS_00010724	9	Medtr6g078480.2	84.99	0	disease resistance protein (TIR-NBS-LRR class)
TSS7773	scaffold193514	11070	11330	+	TCONS_00010724	10	Medtr6g078480.2	84.99	0	disease resistance protein (TIR-NBS-LRR class)
TSS7773	scaffold193514	2463	2964	+	TCONS_00010723	1	Medtr6g078480.2	84.99	0	disease resistance protein (TIR-NBS-LRR class)
TSS7773	scaffold193514	3093	4198	+	TCONS_00010723	2	Medtr6g078480.2	84.99	0	disease resistance protein (TIR-NBS-LRR class)
TSS7773	scaffold193514	4370	4652	+	TCONS_00010723	3	Medtr6g078480.2	84.99	0	disease resistance protein (TIR-NBS-LRR class)
TSS7773	scaffold193514	4760	6226	+	TCONS_00010723	4	Medtr6g078480.2	84.99	0	disease resistance protein (TIR-NBS-LRR class)
TSS7773	scaffold193514	6327	6794	+	TCONS_00010723	5	Medtr6g078480.2	84.99	0	disease resistance protein (TIR-NBS-LRR class)
TSS7773	scaffold193514	6913	7457	+	TCONS_00010723	6	Medtr6g078480.2	84.99	0	disease resistance protein (TIR-NBS-LRR class)
TSS7773	scaffold193514	7562	8549	+	TCONS_00010723	7	Medtr6g078480.2	84.99	0	disease resistance protein (TIR-NBS-LRR class)
TSS7773	scaffold193514	9501	9618	+	TCONS_00010723	8	Medtr6g078480.2	84.99	0	disease resistance protein (TIR-NBS-LRR class)
TSS7773	scaffold193514	9948	10889	+	TCONS_00010723	9	Medtr6g078480.2	84.99	0	disease resistance protein (TIR-NBS-LRR class)
TSS7773	scaffold193514	11070	11330	+	TCONS_00010723	10	Medtr6g078480.2	84.99	0	disease resistance protein (TIR-NBS-LRR class)
TSS7773	scaffold193514	2463	2964	+	TCONS_00010721	1	Medtr6g078480.2	84.99	0	disease resistance protein (TIR-NBS-LRR class)
TSS7773	scaffold193514	3093	4198	+	TCONS_00010721	2	Medtr6g078480.2	84.99	0	disease resistance protein (TIR-NBS-LRR class)
TSS7773	scaffold193514	4371	4652	+	TCONS_00010721	3	Medtr6g078480.2	84.99	0	disease resistance protein (TIR-NBS-LRR class)
TSS7773	scaffold193514	4760	6226	+	TCONS_00010721	4	Medtr6g078480.2	84.99	0	disease resistance protein (TIR-NBS-LRR class)
TSS7773	scaffold193514	6327	6794	+	TCONS_00010721	5	Medtr6g078480.2	84.99	0	disease resistance protein (TIR-NBS-LRR class)
TSS7773	scaffold193514	6913	7457	+	TCONS_00010721	6	Medtr6g078480.2	84.99	0	disease resistance protein (TIR-NBS-LRR class)
TSS7773	scaffold193514	7562	7723	+	TCONS_00010721	7	Medtr6g078480.2	84.99	0	disease resistance protein (TIR-NBS-LRR class)
TSS7773	scaffold193514	7860	8549	+	TCONS_00010721	8	Medtr6g078480.2	84.99	0	disease resistance protein (TIR-NBS-LRR class)
TSS7773	scaffold193514	9501	9837	+	TCONS_00010721	9	Medtr6g078480.2	84.99	0	disease resistance protein (TIR-NBS-LRR class)
TSS7773	scaffold193514	9951	10889	+	TCONS_00010721	10	Medtr6g078480.2	84.99	0	disease resistance protein (TIR-NBS-LRR class)
TSS7773	scaffold193514	11070	11330	+	TCONS_00010721	11	Medtr6g078480.2	84.99	0	disease resistance protein (TIR-NBS-LRR class)
TSS7773	scaffold193514	2463	2964	+	TCONS_00010720	1	Medtr6g078480.2	84.99	0	disease resistance protein (TIR-NBS-LRR class)
TSS7773	scaffold193514	3093	4202	+	TCONS_00010720	2	Medtr6g078480.2	84.99	0	disease resistance protein (TIR-NBS-LRR class)
TSS7773	scaffold193514	4371	4652	+	TCONS_00010720	3	Medtr6g078480.2	84.99	0	disease resistance protein (TIR-NBS-LRR class)
TSS7773	scaffold193514	4760	6226	+	TCONS_00010720	4	Medtr6g078480.2	84.99	0	disease resistance protein (TIR-NBS-LRR class)
TSS7773	scaffold193514	6327	6794	+	TCONS_00010720	5	Medtr6g078480.2	84.99	0	disease resistance protein (TIR-NBS-LRR class)
TSS7773	scaffold193514	6913	7457	+	TCONS_00010720	6	Medtr6g078480.2	84.99	0	disease resistance protein (TIR-NBS-LRR class)
TSS7773	scaffold193514	7562	7723	+	TCONS_00010720	7	Medtr6g078480.2	84.99	0	disease resistance protein (TIR-NBS-LRR class)
TSS7773	scaffold193514	7860	8549	+	TCONS_00010720	8	Medtr6g078480.2	84.99	0	disease resistance protein (TIR-NBS-LRR class)
TSS7773	scaffold193514	9501	9618	+	TCONS_00010720	9	Medtr6g078480.2	84.99	0	disease resistance protein (TIR-NBS-LRR class)
TSS7773	scaffold193514	9745	9837	+	TCONS_00010720	10	Medtr6g078480.2	84.99	0	disease resistance protein (TIR-NBS-LRR class)
TSS7773	scaffold193514	9948	10889	+	TCONS_00010720	11	Medtr6g078480.2	84.99	0	disease resistance protein (TIR-NBS-LRR class)
TSS7773	scaffold193514	11070	11330	+	TCONS_00010720	12	Medtr6g078480.2	84.99	0	disease resistance protein (TIR-NBS-LRR class)
TSS1506	scaffold11010	2175	2692	+	TCONS_00002017	1	Medtr4g020700.2	89.68	0	disease resistance protein (TIR-NBS-LRR class)
TSS1506	scaffold11010	7559	8613	+	TCONS_00002017	2	Medtr4g020700.2	89.68	0	disease resistance protein (TIR-NBS-LRR class)
TSS1506	scaffold11010	8906	9360	+	TCONS_00002017	3	Medtr4g020700.2	89.68	0	disease resistance protein (TIR-NBS-LRR class)
TSS1506	scaffold11010	9936	11037	+	TCONS_00002017	4	Medtr4g020700.2	89.68	0	disease resistance protein (TIR-NBS-LRR class)
TSS1506	scaffold11010	11395	11567	+	TCONS_00002017	5	Medtr4g020700.2	89.68	0	disease resistance protein (TIR-NBS-LRR class)
TSS1506	scaffold11010	2175	2692	+	TCONS_00002016	1	Medtr4g020700.2	89.68	0	disease resistance protein (TIR-NBS-LRR class)
TSS1506	scaffold11010	8906	9360	+	TCONS_00002016	2	Medtr4g020700.2	89.68	0	disease resistance protein (TIR-NBS-LRR class)
TSS1506	scaffold11010	9936	11037	+	TCONS_00002016	3	Medtr4g020700.2	89.68	0	disease resistance protein (TIR-NBS-LRR class)
TSS1506	scaffold11010	11395	11567	+	TCONS_00002016	4	Medtr4g020700.2	89.68	0	disease resistance protein (TIR-NBS-LRR class)
TSS1506	scaffold11010	2175	2692	+	TCONS_00002020	1	Medtr4g020700.2	89.68	0	disease resistance protein (TIR-NBS-LRR class)
TSS1506	scaffold11010	8906	9360	+	TCONS_00002020	2	Medtr4g020700.2	89.68	0	disease resistance protein (TIR-NBS-LRR class)
TSS1506	scaffold11010	9936	11670	+	TCONS_00002020	3	Medtr4g020700.2	89.68	0	disease resistance protein (TIR-NBS-LRR class)
TSS1506	scaffold11010	13794	14590	+	TCONS_00002020	4	Medtr4g020700.2	89.68	0	disease resistance protein (TIR-NBS-LRR class)
TSS1506	scaffold11010	14981	15748	+	TCONS_00002020	5	Medtr4g020700.2	89.68	0	disease resistance protein (TIR-NBS-LRR class)
TSS1506	scaffold11010	15974	16119	+	TCONS_00002020	6	Medtr4g020700.2	89.68	0	disease resistance protein (TIR-NBS-LRR class)
TSS1506	scaffold11010	16524	16913	+	TCONS_00002020	7	Medtr4g020700.2	89.68	0	disease resistance protein (TIR-NBS-LRR class)
TSS1506	scaffold11010	2175	2692	+	TCONS_00002019	1	Medtr4g020700.2	89.68	0	disease resistance protein (TIR-NBS-LRR class)
TSS1506	scaffold11010	7559	7905	+	TCONS_00002019	2	Medtr4g020700.2	89.68	0	disease resistance protein (TIR-NBS-LRR class)
TSS1506	scaffold11010	7998	8612	+	TCONS_00002019	3	Medtr4g020700.2	89.68	0	disease resistance protein (TIR-NBS-LRR class)
TSS1506	scaffold11010	8906	9360	+	TCONS_00002019	4	Medtr4g020700.2	89.68	0	disease resistance protein (TIR-NBS-LRR class)
TSS1506	scaffold11010	9936	11037	+	TCONS_00002019	5	Medtr4g020700.2	89.68	0	disease resistance protein (TIR-NBS-LRR class)
TSS1506	scaffold11010	11395	11670	+	TCONS_00002019	6	Medtr4g020700.2	89.68	0	disease resistance protein (TIR-NBS-LRR class)
TSS1506	scaffold11010	13794	14590	+	TCONS_00002019	7	Medtr4g020700.2	89.68	0	disease resistance protein (TIR-NBS-LRR class)
TSS1506	scaffold11010	14981	15748	+	TCONS_00002019	8	Medtr4g020700.2	89.68	0	disease resistance protein (TIR-NBS-LRR class)
TSS1506	scaffold11010	15974	16119	+	TCONS_00002019	9	Medtr4g020700.2	89.68	0	disease resistance protein (TIR-NBS-LRR class)
TSS1506	scaffold11010	16524	16913	+	TCONS_00002019	10	Medtr4g020700.2	89.68	0	disease resistance protein (TIR-NBS-LRR class)
TSS1506	scaffold11010	2175	2692	+	TCONS_00002018	1	Medtr4g020700.2	89.68	0	disease resistance protein (TIR-NBS-LRR class)
TSS1506	scaffold11010	7648	7905	+	TCONS_00002018	2	Medtr4g020700.2	89.68	0	disease resistance protein (TIR-NBS-LRR class)
TSS1506	scaffold11010	7998	8612	+	TCONS_00002018	3	Medtr4g020700.2	89.68	0	disease resistance protein (TIR-NBS-LRR class)
TSS1506	scaffold11010	8905	9360	+	TCONS_00002018	4	Medtr4g020700.2	89.68	0	disease resistance protein (TIR-NBS-LRR class)
TSS1506	scaffold11010	9936	11037	+	TCONS_00002018	5	Medtr4g020700.2	89.68	0	disease resistance protein (TIR-NBS-LRR class)
TSS1506	scaffold11010	11395	11670	+	TCONS_00002018	6	Medtr4g020700.2	89.68	0	disease resistance protein (TIR-NBS-LRR class)
TSS1506	scaffold11010	13794	14590	+	TCONS_00002018	7	Medtr4g020700.2	89.68	0	disease resistance protein (TIR-NBS-LRR class)
TSS1506	scaffold11010	14981	15748	+	TCONS_00002018	8	Medtr4g020700.2	89.68	0	disease resistance protein (TIR-NBS-LRR class)
TSS1506	scaffold11010	15974	16119	+	TCONS_00002018	9	Medtr4g020700.2	89.68	0	disease resistance protein (TIR-NBS-LRR class)
TSS1506	scaffold11010	16524	16913	+	TCONS_00002018	10	Medtr4g020700.2	89.68	0	disease resistance protein (TIR-NBS-LRR class)
TSS19622	scaffold56244	8	861	-	TCONS_00027140	1	Medtr8g011950.1	91.18	0	disease resistance protein (TIR-NBS-LRR class)
TSS19622	scaffold56244	958	1719	-	TCONS_00027140	2	Medtr8g011950.1	91.18	0	disease resistance protein (TIR-NBS-LRR class)
TSS19622	scaffold56244	1834	2109	-	TCONS_00027140	3	Medtr8g011950.1	91.18	0	disease resistance protein (TIR-NBS-LRR class)
TSS19622	scaffold56244	2346	3447	-	TCONS_00027140	4	Medtr8g011950.1	91.18	0	disease resistance protein (TIR-NBS-LRR class)
TSS19622	scaffold56244	3807	4397	-	TCONS_00027140	5	Medtr8g011950.1	91.18	0	disease resistance protein (TIR-NBS-LRR class)
TSS19622	scaffold56244	8	861	-	TCONS_00027141	1	Medtr8g011950.1	91.18	0	disease resistance protein (TIR-NBS-LRR class)
TSS19622	scaffold56244	958	1719	-	TCONS_00027141	2	Medtr8g011950.1	91.18	0	disease resistance protein (TIR-NBS-LRR class)
TSS19622	scaffold56244	1834	3447	-	TCONS_00027141	3	Medtr8g011950.1	91.18	0	disease resistance protein (TIR-NBS-LRR class)
TSS19622	scaffold56244	3807	4400	-	TCONS_00027141	4	Medtr8g011950.1	91.18	0	disease resistance protein (TIR-NBS-LRR class)
TSS20657	scaffold60399	15839	17649	-	TCONS_00028557	1	Medtr3g455910.1	86.01	2e-117	disease resistance protein (CC-NBS-LRR class) family protein
TSS20657	scaffold60399	18144	18999	-	TCONS_00028557	2	Medtr3g455910.1	86.01	2e-117	disease resistance protein (CC-NBS-LRR class) family protein
TSS8718	scaffold21534	45240	45754	+	TCONS_00012016	1	Medtr5g005550.2	89.37	0	disease resistance protein (TIR-NBS-LRR class)
TSS8718	scaffold21534	46001	47102	+	TCONS_00012016	2	Medtr5g005550.2	89.37	0	disease resistance protein (TIR-NBS-LRR class)
TSS8718	scaffold21534	47235	47519	+	TCONS_00012016	3	Medtr5g005550.2	89.37	0	disease resistance protein (TIR-NBS-LRR class)
TSS8718	scaffold21534	47602	48431	+	TCONS_00012016	4	Medtr5g005550.2	89.37	0	disease resistance protein (TIR-NBS-LRR class)
TSS17017	scaffold46009	9267	9383	+	TCONS_00023484	1	Medtr3g014510.1	79.1	0	LRR and NB-ARC domain disease resistance protein
TSS17017	scaffold46009	10316	10458	+	TCONS_00023484	2	Medtr3g014510.1	79.1	0	LRR and NB-ARC domain disease resistance protein
TSS17017	scaffold46009	10700	10773	+	TCONS_00023484	3	Medtr3g014510.1	79.1	0	LRR and NB-ARC domain disease resistance protein
TSS17017	scaffold46009	11008	11495	+	TCONS_00023484	4	Medtr3g014510.1	79.1	0	LRR and NB-ARC domain disease resistance protein
TSS17017	scaffold46009	9270	9383	+	TCONS_00023485	1	Medtr3g014510.1	79.1	0	LRR and NB-ARC domain disease resistance protein
TSS17017	scaffold46009	10700	10773	+	TCONS_00023485	2	Medtr3g014510.1	79.1	0	LRR and NB-ARC domain disease resistance protein
TSS17017	scaffold46009	11008	11495	+	TCONS_00023485	3	Medtr3g014510.1	79.1	0	LRR and NB-ARC domain disease resistance protein
TSS17687	scaffold48820	4433	5990	+	TCONS_00024416	1	Medtr4g080320.1	89.42	0	disease resistance protein (TIR-NBS-LRR class)%2C putative
TSS17687	scaffold48820	6162	7260	+	TCONS_00024416	2	Medtr4g080320.1	89.42	0	disease resistance protein (TIR-NBS-LRR class)%2C putative
TSS17687	scaffold48820	7358	7633	+	TCONS_00024416	3	Medtr4g080320.1	89.42	0	disease resistance protein (TIR-NBS-LRR class)%2C putative
TSS17687	scaffold48820	7768	9282	+	TCONS_00024416	4	Medtr4g080320.1	89.42	0	disease resistance protein (TIR-NBS-LRR class)%2C putative
TSS6621	scaffold171775	15	121	-	TCONS_00009130	1	Medtr4g023400.2	87.78	0	disease resistance protein (TIR-NBS-LRR class)
TSS6621	scaffold171775	2187	2641	-	TCONS_00009130	2	Medtr4g023400.2	87.78	0	disease resistance protein (TIR-NBS-LRR class)
TSS6621	scaffold171775	2830	3877	-	TCONS_00009130	3	Medtr4g023400.2	87.78	0	disease resistance protein (TIR-NBS-LRR class)
TSS6621	scaffold171775	4087	4656	-	TCONS_00009130	4	Medtr4g023400.2	87.78	0	disease resistance protein (TIR-NBS-LRR class)
TSS6621	scaffold171775	2133	2609	-	TCONS_00009131	1	Medtr4g023400.2	87.78	0	disease resistance protein (TIR-NBS-LRR class)
TSS6621	scaffold171775	2830	3877	-	TCONS_00009131	2	Medtr4g023400.2	87.78	0	disease resistance protein (TIR-NBS-LRR class)
TSS6621	scaffold171775	4087	4648	-	TCONS_00009131	3	Medtr4g023400.2	87.78	0	disease resistance protein (TIR-NBS-LRR class)
TSS12666	scaffold31634	18472	19011	+	TCONS_00017488	1	Medtr6g078480.2	84.93	0	disease resistance protein (TIR-NBS-LRR class)
TSS12666	scaffold31634	19151	20261	+	TCONS_00017488	2	Medtr6g078480.2	84.93	0	disease resistance protein (TIR-NBS-LRR class)
TSS12666	scaffold31634	20452	20733	+	TCONS_00017488	3	Medtr6g078480.2	84.93	0	disease resistance protein (TIR-NBS-LRR class)
TSS12666	scaffold31634	20848	22314	+	TCONS_00017488	4	Medtr6g078480.2	84.93	0	disease resistance protein (TIR-NBS-LRR class)
TSS12666	scaffold31634	22413	22880	+	TCONS_00017488	5	Medtr6g078480.2	84.93	0	disease resistance protein (TIR-NBS-LRR class)
TSS12666	scaffold31634	23005	23505	+	TCONS_00017488	6	Medtr6g078480.2	84.93	0	disease resistance protein (TIR-NBS-LRR class)
TSS12666	scaffold31634	18489	19011	+	TCONS_00017489	1	Medtr6g078480.2	84.93	0	disease resistance protein (TIR-NBS-LRR class)
TSS12666	scaffold31634	19151	20261	+	TCONS_00017489	2	Medtr6g078480.2	84.93	0	disease resistance protein (TIR-NBS-LRR class)
TSS12666	scaffold31634	20452	20733	+	TCONS_00017489	3	Medtr6g078480.2	84.93	0	disease resistance protein (TIR-NBS-LRR class)
TSS12666	scaffold31634	20848	22314	+	TCONS_00017489	4	Medtr6g078480.2	84.93	0	disease resistance protein (TIR-NBS-LRR class)
TSS12666	scaffold31634	22413	22884	+	TCONS_00017489	5	Medtr6g078480.2	84.93	0	disease resistance protein (TIR-NBS-LRR class)
TSS12666	scaffold31634	23005	23505	+	TCONS_00017489	6	Medtr6g078480.2	84.93	0	disease resistance protein (TIR-NBS-LRR class)
TSS26294	scaffold93792	31955	35507	+	TCONS_00036376	1	Medtr3g014320.1	79.79	1e-74	LRR and NB-ARC domain disease resistance protein
TSS26294	scaffold93792	36421	36488	+	TCONS_00036376	2	Medtr3g014320.1	79.79	1e-74	LRR and NB-ARC domain disease resistance protein
TSS26294	scaffold93792	36601	36709	+	TCONS_00036376	3	Medtr3g014320.1	79.79	1e-74	LRR and NB-ARC domain disease resistance protein
TSS26294	scaffold93792	36892	37029	+	TCONS_00036376	4	Medtr3g014320.1	79.79	1e-74	LRR and NB-ARC domain disease resistance protein
TSS26294	scaffold93792	37312	37392	+	TCONS_00036376	5	Medtr3g014320.1	79.79	1e-74	LRR and NB-ARC domain disease resistance protein
TSS26294	scaffold93792	37479	37603	+	TCONS_00036376	6	Medtr3g014320.1	79.79	1e-74	LRR and NB-ARC domain disease resistance protein
TSS26294	scaffold93792	38258	38995	+	TCONS_00036376	7	Medtr3g014320.1	79.79	1e-74	LRR and NB-ARC domain disease resistance protein
TSS26294	scaffold93792	31955	35507	+	TCONS_00036375	1	Medtr3g014320.1	79.79	1e-74	LRR and NB-ARC domain disease resistance protein
TSS26294	scaffold93792	36421	36488	+	TCONS_00036375	2	Medtr3g014320.1	79.79	1e-74	LRR and NB-ARC domain disease resistance protein
TSS26294	scaffold93792	36601	36709	+	TCONS_00036375	3	Medtr3g014320.1	79.79	1e-74	LRR and NB-ARC domain disease resistance protein
TSS26294	scaffold93792	37312	37392	+	TCONS_00036375	4	Medtr3g014320.1	79.79	1e-74	LRR and NB-ARC domain disease resistance protein
TSS26294	scaffold93792	37479	37603	+	TCONS_00036375	5	Medtr3g014320.1	79.79	1e-74	LRR and NB-ARC domain disease resistance protein
TSS26294	scaffold93792	38258	38995	+	TCONS_00036375	6	Medtr3g014320.1	79.79	1e-74	LRR and NB-ARC domain disease resistance protein
TSS26294	scaffold93792	31960	35507	+	TCONS_00036377	1	Medtr3g014320.1	79.79	1e-74	LRR and NB-ARC domain disease resistance protein
TSS26294	scaffold93792	36421	36488	+	TCONS_00036377	2	Medtr3g014320.1	79.79	1e-74	LRR and NB-ARC domain disease resistance protein
TSS26294	scaffold93792	36601	36709	+	TCONS_00036377	3	Medtr3g014320.1	79.79	1e-74	LRR and NB-ARC domain disease resistance protein
TSS26294	scaffold93792	37316	37392	+	TCONS_00036377	4	Medtr3g014320.1	79.79	1e-74	LRR and NB-ARC domain disease resistance protein
TSS26294	scaffold93792	37479	37568	+	TCONS_00036377	5	Medtr3g014320.1	79.79	1e-74	LRR and NB-ARC domain disease resistance protein
TSS26294	scaffold93792	31960	35507	+	TCONS_00036378	1	Medtr3g014320.1	79.79	1e-74	LRR and NB-ARC domain disease resistance protein
TSS26294	scaffold93792	36421	36488	+	TCONS_00036378	2	Medtr3g014320.1	79.79	1e-74	LRR and NB-ARC domain disease resistance protein
TSS26294	scaffold93792	36601	36709	+	TCONS_00036378	3	Medtr3g014320.1	79.79	1e-74	LRR and NB-ARC domain disease resistance protein
TSS26294	scaffold93792	36892	37392	+	TCONS_00036378	4	Medtr3g014320.1	79.79	1e-74	LRR and NB-ARC domain disease resistance protein
TSS26294	scaffold93792	37479	37603	+	TCONS_00036378	5	Medtr3g014320.1	79.79	1e-74	LRR and NB-ARC domain disease resistance protein
TSS26294	scaffold93792	38258	38995	+	TCONS_00036378	6	Medtr3g014320.1	79.79	1e-74	LRR and NB-ARC domain disease resistance protein
TSS23628	scaffold75603	8893	9313	+	TCONS_00032708	1	Medtr5g037500.1	84.45	0	NB-ARC domain disease resistance protein
TSS23628	scaffold75603	9449	12572	+	TCONS_00032708	2	Medtr5g037500.1	84.45	0	NB-ARC domain disease resistance protein
TSS23628	scaffold75603	8906	9313	+	TCONS_00032709	1	Medtr5g037500.1	84.45	0	NB-ARC domain disease resistance protein
TSS23628	scaffold75603	9457	12572	+	TCONS_00032709	2	Medtr5g037500.1	84.45	0	NB-ARC domain disease resistance protein
TSS23225	scaffold73406	14596	15561	-	TCONS_00032156	1	Medtr0391s0020.1	86.28	0	LRR and NB-ARC domain disease resistance protein
TSS23225	scaffold73406	15667	15942	-	TCONS_00032156	2	Medtr0391s0020.1	86.28	0	LRR and NB-ARC domain disease resistance protein
TSS23225	scaffold73406	16025	16386	-	TCONS_00032156	3	Medtr0391s0020.1	86.28	0	LRR and NB-ARC domain disease resistance protein
TSS23225	scaffold73406	16489	17616	-	TCONS_00032156	4	Medtr0391s0020.1	86.28	0	LRR and NB-ARC domain disease resistance protein
TSS23225	scaffold73406	14596	15561	-	TCONS_00032157	1	Medtr0391s0020.1	86.28	0	LRR and NB-ARC domain disease resistance protein
TSS23225	scaffold73406	15671	15942	-	TCONS_00032157	2	Medtr0391s0020.1	86.28	0	LRR and NB-ARC domain disease resistance protein
TSS23225	scaffold73406	16025	16386	-	TCONS_00032157	3	Medtr0391s0020.1	86.28	0	LRR and NB-ARC domain disease resistance protein
TSS23225	scaffold73406	16489	17664	-	TCONS_00032157	4	Medtr0391s0020.1	86.28	0	LRR and NB-ARC domain disease resistance protein
TSS23279	scaffold73832	11954	15008	+	TCONS_00032227	1	Medtr3g012240.2	83.76	0	disease resistance protein (CC-NBS-LRR class) family protein
TSS23279	scaffold73832	15096	15411	+	TCONS_00032227	2	Medtr3g012240.2	83.76	0	disease resistance protein (CC-NBS-LRR class) family protein
TSS23279	scaffold73832	11954	15008	+	TCONS_00032228	1	Medtr3g012240.2	83.76	0	disease resistance protein (CC-NBS-LRR class) family protein
TSS23279	scaffold73832	15096	15157	+	TCONS_00032228	2	Medtr3g012240.2	83.76	0	disease resistance protein (CC-NBS-LRR class) family protein
TSS23279	scaffold73832	17327	17413	+	TCONS_00032228	3	Medtr3g012240.2	83.76	0	disease resistance protein (CC-NBS-LRR class) family protein
TSS13487	scaffold33905	14005	14042	-	TCONS_00018589	1	Medtr1g060030.1	86	0	NB-ARC domain protein
TSS13487	scaffold33905	14312	14400	-	TCONS_00018589	2	Medtr1g060030.1	86	0	NB-ARC domain protein
TSS13487	scaffold33905	15159	15214	-	TCONS_00018589	3	Medtr1g060030.1	86	0	NB-ARC domain protein
TSS13487	scaffold33905	15314	16053	-	TCONS_00018589	4	Medtr1g060030.1	86	0	NB-ARC domain protein
TSS13487	scaffold33905	16135	16920	-	TCONS_00018589	5	Medtr1g060030.1	86	0	NB-ARC domain protein
TSS13487	scaffold33905	17018	17236	-	TCONS_00018589	6	Medtr1g060030.1	86	0	NB-ARC domain protein
TSS13487	scaffold33905	17411	18533	-	TCONS_00018589	7	Medtr1g060030.1	86	0	NB-ARC domain protein
TSS13487	scaffold33905	18740	19399	-	TCONS_00018589	8	Medtr1g060030.1	86	0	NB-ARC domain protein
TSS13487	scaffold33905	14382	14400	-	TCONS_00018590	1	Medtr1g060030.1	86	0	NB-ARC domain protein
TSS13487	scaffold33905	14995	15214	-	TCONS_00018590	2	Medtr1g060030.1	86	0	NB-ARC domain protein
TSS13487	scaffold33905	15314	16053	-	TCONS_00018590	3	Medtr1g060030.1	86	0	NB-ARC domain protein
TSS13487	scaffold33905	16135	16920	-	TCONS_00018590	4	Medtr1g060030.1	86	0	NB-ARC domain protein
TSS13487	scaffold33905	17018	17236	-	TCONS_00018590	5	Medtr1g060030.1	86	0	NB-ARC domain protein
TSS13487	scaffold33905	17411	18533	-	TCONS_00018590	6	Medtr1g060030.1	86	0	NB-ARC domain protein
TSS13487	scaffold33905	18740	19399	-	TCONS_00018590	7	Medtr1g060030.1	86	0	NB-ARC domain protein
TSS15293	scaffold3992	18628	19196	+	TCONS_00021044	1	Medtr8g012200.1	88.13	0	disease resistance protein (TIR-NBS-LRR class)
TSS15293	scaffold3992	20128	21229	+	TCONS_00021044	2	Medtr8g012200.1	88.13	0	disease resistance protein (TIR-NBS-LRR class)
TSS15293	scaffold3992	21485	21760	+	TCONS_00021044	3	Medtr8g012200.1	88.13	0	disease resistance protein (TIR-NBS-LRR class)
TSS15293	scaffold3992	21871	22635	+	TCONS_00021044	4	Medtr8g012200.1	88.13	0	disease resistance protein (TIR-NBS-LRR class)
TSS15293	scaffold3992	23646	24613	+	TCONS_00021044	5	Medtr8g012200.1	88.13	0	disease resistance protein (TIR-NBS-LRR class)
TSS15293	scaffold3992	18652	19196	+	TCONS_00021045	1	Medtr8g012200.1	88.13	0	disease resistance protein (TIR-NBS-LRR class)
TSS15293	scaffold3992	20128	21229	+	TCONS_00021045	2	Medtr8g012200.1	88.13	0	disease resistance protein (TIR-NBS-LRR class)
TSS15293	scaffold3992	21485	21760	+	TCONS_00021045	3	Medtr8g012200.1	88.13	0	disease resistance protein (TIR-NBS-LRR class)
TSS15293	scaffold3992	21903	22635	+	TCONS_00021045	4	Medtr8g012200.1	88.13	0	disease resistance protein (TIR-NBS-LRR class)
TSS15293	scaffold3992	23646	24613	+	TCONS_00021045	5	Medtr8g012200.1	88.13	0	disease resistance protein (TIR-NBS-LRR class)
TSS7950	scaffold19747	10539	12752	-	TCONS_00010980	1	Medtr8g090280.1	84.02	8e-134	disease resistance protein (TIR-NBS-LRR class)%2C putative
TSS7950	scaffold19747	12843	13145	-	TCONS_00010980	2	Medtr8g090280.1	84.02	8e-134	disease resistance protein (TIR-NBS-LRR class)%2C putative
TSS7950	scaffold19747	13248	14325	-	TCONS_00010980	3	Medtr8g090280.1	84.02	8e-134	disease resistance protein (TIR-NBS-LRR class)%2C putative
TSS7950	scaffold19747	15382	16067	-	TCONS_00010980	4	Medtr8g090280.1	84.02	8e-134	disease resistance protein (TIR-NBS-LRR class)%2C putative
TSS25528	scaffold890	10465	12959	-	TCONS_00035302	1	Medtr2g063777.1	82.28	0	LRR and NB-ARC domain disease resistance protein
TSS25528	scaffold890	13661	18107	-	TCONS_00035302	2	Medtr2g063777.1	82.28	0	LRR and NB-ARC domain disease resistance protein
TSS25528	scaffold890	10465	12962	-	TCONS_00035303	1	Medtr2g063777.1	82.28	0	LRR and NB-ARC domain disease resistance protein
TSS25528	scaffold890	13661	18107	-	TCONS_00035303	2	Medtr2g063777.1	82.28	0	LRR and NB-ARC domain disease resistance protein
TSS25528	scaffold890	10465	12316	-	TCONS_00035301	1	Medtr2g063777.1	82.28	0	LRR and NB-ARC domain disease resistance protein
TSS25528	scaffold890	13661	18107	-	TCONS_00035301	2	Medtr2g063777.1	82.28	0	LRR and NB-ARC domain disease resistance protein
TSS25528	scaffold890	10465	12225	-	TCONS_00035300	1	Medtr2g063777.1	82.28	0	LRR and NB-ARC domain disease resistance protein
TSS25528	scaffold890	13661	18107	-	TCONS_00035300	2	Medtr2g063777.1	82.28	0	LRR and NB-ARC domain disease resistance protein
TSS23940	scaffold77437	10547	11229	+	TCONS_00033150	1	Medtr4g080777.1	87.16	0	disease resistance protein (TIR-NBS-LRR class)%2C putative
TSS23940	scaffold77437	11320	12421	+	TCONS_00033150	2	Medtr4g080777.1	87.16	0	disease resistance protein (TIR-NBS-LRR class)%2C putative
TSS23940	scaffold77437	12522	12815	+	TCONS_00033150	3	Medtr4g080777.1	87.16	0	disease resistance protein (TIR-NBS-LRR class)%2C putative
TSS23940	scaffold77437	12974	13834	+	TCONS_00033150	4	Medtr4g080777.1	87.16	0	disease resistance protein (TIR-NBS-LRR class)%2C putative
TSS23940	scaffold77437	13918	14547	+	TCONS_00033150	5	Medtr4g080777.1	87.16	0	disease resistance protein (TIR-NBS-LRR class)%2C putative
TSS7615	scaffold18985	33931	34735	+	TCONS_00010514	1	Medtr8g028800.1	89.25	0	disease resistance protein (TIR-NBS-LRR class)%2C putative
TSS7615	scaffold18985	34875	35973	+	TCONS_00010514	2	Medtr8g028800.1	89.25	0	disease resistance protein (TIR-NBS-LRR class)%2C putative
TSS7615	scaffold18985	36073	36348	+	TCONS_00010514	3	Medtr8g028800.1	89.25	0	disease resistance protein (TIR-NBS-LRR class)%2C putative
TSS7615	scaffold18985	36434	37492	+	TCONS_00010514	4	Medtr8g028800.1	89.25	0	disease resistance protein (TIR-NBS-LRR class)%2C putative
TSS7615	scaffold18985	37602	38229	+	TCONS_00010514	5	Medtr8g028800.1	89.25	0	disease resistance protein (TIR-NBS-LRR class)%2C putative
TSS23593	scaffold75484	21554	22142	+	TCONS_00032662	1	Medtr8g017945.1	87.19	0	hypothetical protein
TSS23593	scaffold75484	22769	23834	+	TCONS_00032662	2	Medtr8g017945.1	87.19	0	hypothetical protein
TSS23593	scaffold75484	23944	24249	+	TCONS_00032662	3	Medtr8g017945.1	87.19	0	hypothetical protein
TSS23593	scaffold75484	24410	26698	+	TCONS_00032662	4	Medtr8g017945.1	87.19	0	hypothetical protein
TSS16763	scaffold44861	2521	3164	-	TCONS_00023123	1	Medtr6g015775.1	86.39	0	disease resistance protein (TIR-NBS-LRR class)
TSS16763	scaffold44861	3826	4095	-	TCONS_00023123	2	Medtr6g015775.1	86.39	0	disease resistance protein (TIR-NBS-LRR class)
TSS16763	scaffold44861	4412	5464	-	TCONS_00023123	3	Medtr6g015775.1	86.39	0	disease resistance protein (TIR-NBS-LRR class)
TSS16763	scaffold44861	5549	6053	-	TCONS_00023123	4	Medtr6g015775.1	86.39	0	disease resistance protein (TIR-NBS-LRR class)
TSS16763	scaffold44861	6144	6377	-	TCONS_00023123	5	Medtr6g015775.1	86.39	0	disease resistance protein (TIR-NBS-LRR class)
TSS16763	scaffold44861	2521	3164	-	TCONS_00023125	1	Medtr6g015775.1	86.39	0	disease resistance protein (TIR-NBS-LRR class)
TSS16763	scaffold44861	3826	4095	-	TCONS_00023125	2	Medtr6g015775.1	86.39	0	disease resistance protein (TIR-NBS-LRR class)
TSS16763	scaffold44861	4366	5464	-	TCONS_00023125	3	Medtr6g015775.1	86.39	0	disease resistance protein (TIR-NBS-LRR class)
TSS16763	scaffold44861	5549	6037	-	TCONS_00023125	4	Medtr6g015775.1	86.39	0	disease resistance protein (TIR-NBS-LRR class)
TSS16763	scaffold44861	6144	6412	-	TCONS_00023125	5	Medtr6g015775.1	86.39	0	disease resistance protein (TIR-NBS-LRR class)
TSS16763	scaffold44861	2521	3164	-	TCONS_00023124	1	Medtr6g015775.1	86.39	0	disease resistance protein (TIR-NBS-LRR class)
TSS16763	scaffold44861	3826	5464	-	TCONS_00023124	2	Medtr6g015775.1	86.39	0	disease resistance protein (TIR-NBS-LRR class)
TSS16763	scaffold44861	5549	6053	-	TCONS_00023124	3	Medtr6g015775.1	86.39	0	disease resistance protein (TIR-NBS-LRR class)
TSS16763	scaffold44861	6144	6412	-	TCONS_00023124	4	Medtr6g015775.1	86.39	0	disease resistance protein (TIR-NBS-LRR class)
TSS16763	scaffold44861	2521	3164	-	TCONS_00023127	1	Medtr6g015775.1	86.39	0	disease resistance protein (TIR-NBS-LRR class)
TSS16763	scaffold44861	3826	4095	-	TCONS_00023127	2	Medtr6g015775.1	86.39	0	disease resistance protein (TIR-NBS-LRR class)
TSS16763	scaffold44861	4366	5464	-	TCONS_00023127	3	Medtr6g015775.1	86.39	0	disease resistance protein (TIR-NBS-LRR class)
TSS16763	scaffold44861	5549	6053	-	TCONS_00023127	4	Medtr6g015775.1	86.39	0	disease resistance protein (TIR-NBS-LRR class)
TSS16763	scaffold44861	6144	6434	-	TCONS_00023127	5	Medtr6g015775.1	86.39	0	disease resistance protein (TIR-NBS-LRR class)
TSS16763	scaffold44861	2521	3164	-	TCONS_00023126	1	Medtr6g015775.1	86.39	0	disease resistance protein (TIR-NBS-LRR class)
TSS16763	scaffold44861	3826	5464	-	TCONS_00023126	2	Medtr6g015775.1	86.39	0	disease resistance protein (TIR-NBS-LRR class)
TSS16763	scaffold44861	5549	6037	-	TCONS_00023126	3	Medtr6g015775.1	86.39	0	disease resistance protein (TIR-NBS-LRR class)
TSS16763	scaffold44861	6144	6434	-	TCONS_00023126	4	Medtr6g015775.1	86.39	0	disease resistance protein (TIR-NBS-LRR class)
TSS5710	scaffold1592	40035	40550	+	TCONS_00007821	1	Medtr4g023400.1	87.28	0	disease resistance protein (TIR-NBS-LRR class)
TSS5710	scaffold1592	40658	41705	+	TCONS_00007821	2	Medtr4g023400.1	87.28	0	disease resistance protein (TIR-NBS-LRR class)
TSS5710	scaffold1592	41897	42351	+	TCONS_00007821	3	Medtr4g023400.1	87.28	0	disease resistance protein (TIR-NBS-LRR class)
TSS5710	scaffold1592	43150	44254	+	TCONS_00007821	4	Medtr4g023400.1	87.28	0	disease resistance protein (TIR-NBS-LRR class)
TSS5710	scaffold1592	44736	45014	+	TCONS_00007821	5	Medtr4g023400.1	87.28	0	disease resistance protein (TIR-NBS-LRR class)
TSS5710	scaffold1592	45145	45945	+	TCONS_00007821	6	Medtr4g023400.1	87.28	0	disease resistance protein (TIR-NBS-LRR class)
TSS5710	scaffold1592	46315	46761	+	TCONS_00007821	7	Medtr4g023400.1	87.28	0	disease resistance protein (TIR-NBS-LRR class)
TSS5710	scaffold1592	46964	47047	+	TCONS_00007821	8	Medtr4g023400.1	87.28	0	disease resistance protein (TIR-NBS-LRR class)
TSS5710	scaffold1592	47205	47417	+	TCONS_00007821	9	Medtr4g023400.1	87.28	0	disease resistance protein (TIR-NBS-LRR class)
TSS5710	scaffold1592	47509	48890	+	TCONS_00007821	10	Medtr4g023400.1	87.28	0	disease resistance protein (TIR-NBS-LRR class)
TSS5710	scaffold1592	40043	40550	+	TCONS_00007822	1	Medtr4g023400.1	87.28	0	disease resistance protein (TIR-NBS-LRR class)
TSS5710	scaffold1592	40714	41705	+	TCONS_00007822	2	Medtr4g023400.1	87.28	0	disease resistance protein (TIR-NBS-LRR class)
TSS5710	scaffold1592	41897	42351	+	TCONS_00007822	3	Medtr4g023400.1	87.28	0	disease resistance protein (TIR-NBS-LRR class)
TSS5710	scaffold1592	43150	44254	+	TCONS_00007822	4	Medtr4g023400.1	87.28	0	disease resistance protein (TIR-NBS-LRR class)
TSS5710	scaffold1592	44736	45014	+	TCONS_00007822	5	Medtr4g023400.1	87.28	0	disease resistance protein (TIR-NBS-LRR class)
TSS5710	scaffold1592	45145	45945	+	TCONS_00007822	6	Medtr4g023400.1	87.28	0	disease resistance protein (TIR-NBS-LRR class)
TSS5710	scaffold1592	46315	46761	+	TCONS_00007822	7	Medtr4g023400.1	87.28	0	disease resistance protein (TIR-NBS-LRR class)
TSS5710	scaffold1592	46964	47047	+	TCONS_00007822	8	Medtr4g023400.1	87.28	0	disease resistance protein (TIR-NBS-LRR class)
TSS5710	scaffold1592	47205	47417	+	TCONS_00007822	9	Medtr4g023400.1	87.28	0	disease resistance protein (TIR-NBS-LRR class)
TSS5710	scaffold1592	47509	48890	+	TCONS_00007822	10	Medtr4g023400.1	87.28	0	disease resistance protein (TIR-NBS-LRR class)
TSS4622	scaffold14307	14638	15211	+	TCONS_00006314	1	Medtr3g020640.1	86.03	0	disease resistance protein (TIR-NBS-LRR class)%2C putative
TSS4622	scaffold14307	15454	16552	+	TCONS_00006314	2	Medtr3g020640.1	86.03	0	disease resistance protein (TIR-NBS-LRR class)%2C putative
TSS4622	scaffold14307	16777	17049	+	TCONS_00006314	3	Medtr3g020640.1	86.03	0	disease resistance protein (TIR-NBS-LRR class)%2C putative
TSS4622	scaffold14307	17159	18422	+	TCONS_00006314	4	Medtr3g020640.1	86.03	0	disease resistance protein (TIR-NBS-LRR class)%2C putative
TSS4622	scaffold14307	14638	15211	+	TCONS_00006313	1	Medtr3g020640.1	86.03	0	disease resistance protein (TIR-NBS-LRR class)%2C putative
TSS4622	scaffold14307	15454	17049	+	TCONS_00006313	2	Medtr3g020640.1	86.03	0	disease resistance protein (TIR-NBS-LRR class)%2C putative
TSS4622	scaffold14307	17159	18422	+	TCONS_00006313	3	Medtr3g020640.1	86.03	0	disease resistance protein (TIR-NBS-LRR class)%2C putative
TSS15293	scaffold3992	18628	19196	+	TCONS_00021044	1	Medtr8g012200.1	88.13	0	disease resistance protein (TIR-NBS-LRR class)
TSS15293	scaffold3992	20128	21229	+	TCONS_00021044	2	Medtr8g012200.1	88.13	0	disease resistance protein (TIR-NBS-LRR class)
TSS15293	scaffold3992	21485	21760	+	TCONS_00021044	3	Medtr8g012200.1	88.13	0	disease resistance protein (TIR-NBS-LRR class)
TSS15293	scaffold3992	21871	22635	+	TCONS_00021044	4	Medtr8g012200.1	88.13	0	disease resistance protein (TIR-NBS-LRR class)
TSS15293	scaffold3992	23646	24613	+	TCONS_00021044	5	Medtr8g012200.1	88.13	0	disease resistance protein (TIR-NBS-LRR class)
TSS15293	scaffold3992	18652	19196	+	TCONS_00021045	1	Medtr8g012200.1	88.13	0	disease resistance protein (TIR-NBS-LRR class)
TSS15293	scaffold3992	20128	21229	+	TCONS_00021045	2	Medtr8g012200.1	88.13	0	disease resistance protein (TIR-NBS-LRR class)
TSS15293	scaffold3992	21485	21760	+	TCONS_00021045	3	Medtr8g012200.1	88.13	0	disease resistance protein (TIR-NBS-LRR class)
TSS15293	scaffold3992	21903	22635	+	TCONS_00021045	4	Medtr8g012200.1	88.13	0	disease resistance protein (TIR-NBS-LRR class)
TSS15293	scaffold3992	23646	24613	+	TCONS_00021045	5	Medtr8g012200.1	88.13	0	disease resistance protein (TIR-NBS-LRR class)
TSS14629	scaffold37427	7732	7781	+	TCONS_00020115	1	Medtr3g013790.1	86.69	0	disease resistance protein (CC-NBS-LRR class) family protein
TSS14629	scaffold37427	7968	10250	+	TCONS_00020115	2	Medtr3g013790.1	86.69	0	disease resistance protein (CC-NBS-LRR class) family protein
TSS14629	scaffold37427	10346	10859	+	TCONS_00020115	3	Medtr3g013790.1	86.69	0	disease resistance protein (CC-NBS-LRR class) family protein
TSS14629	scaffold37427	10970	11245	+	TCONS_00020115	4	Medtr3g013790.1	86.69	0	disease resistance protein (CC-NBS-LRR class) family protein
TSS14629	scaffold37427	11616	12126	+	TCONS_00020115	5	Medtr3g013790.1	86.69	0	disease resistance protein (CC-NBS-LRR class) family protein
TSS14629	scaffold37427	7732	7781	+	TCONS_00020114	1	Medtr3g013790.1	86.69	0	disease resistance protein (CC-NBS-LRR class) family protein
TSS14629	scaffold37427	7968	10250	+	TCONS_00020114	2	Medtr3g013790.1	86.69	0	disease resistance protein (CC-NBS-LRR class) family protein
TSS14629	scaffold37427	10346	10857	+	TCONS_00020114	3	Medtr3g013790.1	86.69	0	disease resistance protein (CC-NBS-LRR class) family protein
TSS14629	scaffold37427	10967	11245	+	TCONS_00020114	4	Medtr3g013790.1	86.69	0	disease resistance protein (CC-NBS-LRR class) family protein
TSS14629	scaffold37427	11616	12126	+	TCONS_00020114	5	Medtr3g013790.1	86.69	0	disease resistance protein (CC-NBS-LRR class) family protein
TSS14629	scaffold37427	7732	7781	+	TCONS_00020116	1	Medtr3g013790.1	86.69	0	disease resistance protein (CC-NBS-LRR class) family protein
TSS14629	scaffold37427	7968	10250	+	TCONS_00020116	2	Medtr3g013790.1	86.69	0	disease resistance protein (CC-NBS-LRR class) family protein
TSS14629	scaffold37427	10346	10857	+	TCONS_00020116	3	Medtr3g013790.1	86.69	0	disease resistance protein (CC-NBS-LRR class) family protein
TSS14629	scaffold37427	10970	11245	+	TCONS_00020116	4	Medtr3g013790.1	86.69	0	disease resistance protein (CC-NBS-LRR class) family protein
TSS14629	scaffold37427	11616	12381	+	TCONS_00020116	5	Medtr3g013790.1	86.69	0	disease resistance protein (CC-NBS-LRR class) family protein
TSS14629	scaffold37427	12514	12799	+	TCONS_00020116	6	Medtr3g013790.1	86.69	0	disease resistance protein (CC-NBS-LRR class) family protein
TSS14629	scaffold37427	7751	7781	+	TCONS_00020117	1	Medtr3g013790.1	86.69	0	disease resistance protein (CC-NBS-LRR class) family protein
TSS14629	scaffold37427	7949	10250	+	TCONS_00020117	2	Medtr3g013790.1	86.69	0	disease resistance protein (CC-NBS-LRR class) family protein
TSS14629	scaffold37427	10346	10857	+	TCONS_00020117	3	Medtr3g013790.1	86.69	0	disease resistance protein (CC-NBS-LRR class) family protein
TSS14629	scaffold37427	10970	11245	+	TCONS_00020117	4	Medtr3g013790.1	86.69	0	disease resistance protein (CC-NBS-LRR class) family protein
TSS14629	scaffold37427	11616	12381	+	TCONS_00020117	5	Medtr3g013790.1	86.69	0	disease resistance protein (CC-NBS-LRR class) family protein
TSS14629	scaffold37427	12514	12799	+	TCONS_00020117	6	Medtr3g013790.1	86.69	0	disease resistance protein (CC-NBS-LRR class) family protein
TSS26091	scaffold92569	23135	23808	-	TCONS_00036084	1	Medtr3g435220.2	82.93	0	LRR and NB-ARC domain disease resistance protein
TSS26091	scaffold92569	23919	24058	-	TCONS_00036084	2	Medtr3g435220.2	82.93	0	LRR and NB-ARC domain disease resistance protein
TSS26091	scaffold92569	24678	24749	-	TCONS_00036084	3	Medtr3g435220.2	82.93	0	LRR and NB-ARC domain disease resistance protein
TSS26091	scaffold92569	25319	25516	-	TCONS_00036084	4	Medtr3g435220.2	82.93	0	LRR and NB-ARC domain disease resistance protein
TSS26091	scaffold92569	25626	29347	-	TCONS_00036084	5	Medtr3g435220.2	82.93	0	LRR and NB-ARC domain disease resistance protein
TSS26091	scaffold92569	23135	23808	-	TCONS_00036083	1	Medtr3g435220.2	82.93	0	LRR and NB-ARC domain disease resistance protein
TSS26091	scaffold92569	23950	24058	-	TCONS_00036083	2	Medtr3g435220.2	82.93	0	LRR and NB-ARC domain disease resistance protein
TSS26091	scaffold92569	24678	24749	-	TCONS_00036083	3	Medtr3g435220.2	82.93	0	LRR and NB-ARC domain disease resistance protein
TSS26091	scaffold92569	25319	25516	-	TCONS_00036083	4	Medtr3g435220.2	82.93	0	LRR and NB-ARC domain disease resistance protein
TSS26091	scaffold92569	25626	29347	-	TCONS_00036083	5	Medtr3g435220.2	82.93	0	LRR and NB-ARC domain disease resistance protein
TSS26091	scaffold92569	23135	23808	-	TCONS_00036086	1	Medtr3g435220.2	82.93	0	LRR and NB-ARC domain disease resistance protein
TSS26091	scaffold92569	23950	23993	-	TCONS_00036086	2	Medtr3g435220.2	82.93	0	LRR and NB-ARC domain disease resistance protein
TSS26091	scaffold92569	24678	24749	-	TCONS_00036086	3	Medtr3g435220.2	82.93	0	LRR and NB-ARC domain disease resistance protein
TSS26091	scaffold92569	25319	25516	-	TCONS_00036086	4	Medtr3g435220.2	82.93	0	LRR and NB-ARC domain disease resistance protein
TSS26091	scaffold92569	25626	29354	-	TCONS_00036086	5	Medtr3g435220.2	82.93	0	LRR and NB-ARC domain disease resistance protein
TSS26091	scaffold92569	23135	23808	-	TCONS_00036085	1	Medtr3g435220.2	82.93	0	LRR and NB-ARC domain disease resistance protein
TSS26091	scaffold92569	23919	24068	-	TCONS_00036085	2	Medtr3g435220.2	82.93	0	LRR and NB-ARC domain disease resistance protein
TSS26091	scaffold92569	24678	24749	-	TCONS_00036085	3	Medtr3g435220.2	82.93	0	LRR and NB-ARC domain disease resistance protein
TSS26091	scaffold92569	25319	25516	-	TCONS_00036085	4	Medtr3g435220.2	82.93	0	LRR and NB-ARC domain disease resistance protein
TSS26091	scaffold92569	25626	29354	-	TCONS_00036085	5	Medtr3g435220.2	82.93	0	LRR and NB-ARC domain disease resistance protein
TSS26091	scaffold92569	23135	23808	-	TCONS_00036088	1	Medtr3g435220.2	82.93	0	LRR and NB-ARC domain disease resistance protein
TSS26091	scaffold92569	23919	23993	-	TCONS_00036088	2	Medtr3g435220.2	82.93	0	LRR and NB-ARC domain disease resistance protein
TSS26091	scaffold92569	24678	24749	-	TCONS_00036088	3	Medtr3g435220.2	82.93	0	LRR and NB-ARC domain disease resistance protein
TSS26091	scaffold92569	25319	25516	-	TCONS_00036088	4	Medtr3g435220.2	82.93	0	LRR and NB-ARC domain disease resistance protein
TSS26091	scaffold92569	25626	29356	-	TCONS_00036088	5	Medtr3g435220.2	82.93	0	LRR and NB-ARC domain disease resistance protein
TSS26091	scaffold92569	23135	23808	-	TCONS_00036087	1	Medtr3g435220.2	82.93	0	LRR and NB-ARC domain disease resistance protein
TSS26091	scaffold92569	23950	24068	-	TCONS_00036087	2	Medtr3g435220.2	82.93	0	LRR and NB-ARC domain disease resistance protein
TSS26091	scaffold92569	24678	24749	-	TCONS_00036087	3	Medtr3g435220.2	82.93	0	LRR and NB-ARC domain disease resistance protein
TSS26091	scaffold92569	25319	25516	-	TCONS_00036087	4	Medtr3g435220.2	82.93	0	LRR and NB-ARC domain disease resistance protein
TSS26091	scaffold92569	25626	29356	-	TCONS_00036087	5	Medtr3g435220.2	82.93	0	LRR and NB-ARC domain disease resistance protein
TSS14643	scaffold3747	11767	12396	+	TCONS_00020140	1	Medtr4g020640.1	86.17	0	disease resistance protein (TIR-NBS-LRR class)
TSS14643	scaffold3747	12642	13099	+	TCONS_00020140	2	Medtr4g020640.1	86.17	0	disease resistance protein (TIR-NBS-LRR class)
TSS14643	scaffold3747	13883	14061	+	TCONS_00020140	3	Medtr4g020640.1	86.17	0	disease resistance protein (TIR-NBS-LRR class)
TSS14643	scaffold3747	14193	14987	+	TCONS_00020140	4	Medtr4g020640.1	86.17	0	disease resistance protein (TIR-NBS-LRR class)
TSS14643	scaffold3747	16167	16442	+	TCONS_00020140	5	Medtr4g020640.1	86.17	0	disease resistance protein (TIR-NBS-LRR class)
TSS14643	scaffold3747	16825	17616	+	TCONS_00020140	6	Medtr4g020640.1	86.17	0	disease resistance protein (TIR-NBS-LRR class)
TSS14643	scaffold3747	18646	19417	+	TCONS_00020140	7	Medtr4g020640.1	86.17	0	disease resistance protein (TIR-NBS-LRR class)
TSS14643	scaffold3747	19648	19724	+	TCONS_00020140	8	Medtr4g020640.1	86.17	0	disease resistance protein (TIR-NBS-LRR class)
TSS14643	scaffold3747	21007	21113	+	TCONS_00020140	9	Medtr4g020640.1	86.17	0	disease resistance protein (TIR-NBS-LRR class)
TSS14643	scaffold3747	21275	21715	+	TCONS_00020140	10	Medtr4g020640.1	86.17	0	disease resistance protein (TIR-NBS-LRR class)
TSS14643	scaffold3747	11767	12396	+	TCONS_00020139	1	Medtr4g020640.1	86.17	0	disease resistance protein (TIR-NBS-LRR class)
TSS14643	scaffold3747	12642	13099	+	TCONS_00020139	2	Medtr4g020640.1	86.17	0	disease resistance protein (TIR-NBS-LRR class)
TSS14643	scaffold3747	13883	14987	+	TCONS_00020139	3	Medtr4g020640.1	86.17	0	disease resistance protein (TIR-NBS-LRR class)
TSS14643	scaffold3747	16167	16442	+	TCONS_00020139	4	Medtr4g020640.1	86.17	0	disease resistance protein (TIR-NBS-LRR class)
TSS14643	scaffold3747	16825	17616	+	TCONS_00020139	5	Medtr4g020640.1	86.17	0	disease resistance protein (TIR-NBS-LRR class)
TSS14643	scaffold3747	18646	19417	+	TCONS_00020139	6	Medtr4g020640.1	86.17	0	disease resistance protein (TIR-NBS-LRR class)
TSS14643	scaffold3747	19654	19724	+	TCONS_00020139	7	Medtr4g020640.1	86.17	0	disease resistance protein (TIR-NBS-LRR class)
TSS14643	scaffold3747	21275	21715	+	TCONS_00020139	8	Medtr4g020640.1	86.17	0	disease resistance protein (TIR-NBS-LRR class)
TSS14643	scaffold3747	11772	12396	+	TCONS_00020141	1	Medtr4g020640.1	86.17	0	disease resistance protein (TIR-NBS-LRR class)
TSS14643	scaffold3747	12642	13099	+	TCONS_00020141	2	Medtr4g020640.1	86.17	0	disease resistance protein (TIR-NBS-LRR class)
TSS14643	scaffold3747	13883	14061	+	TCONS_00020141	3	Medtr4g020640.1	86.17	0	disease resistance protein (TIR-NBS-LRR class)
TSS14643	scaffold3747	14193	14987	+	TCONS_00020141	4	Medtr4g020640.1	86.17	0	disease resistance protein (TIR-NBS-LRR class)
TSS14643	scaffold3747	16167	16442	+	TCONS_00020141	5	Medtr4g020640.1	86.17	0	disease resistance protein (TIR-NBS-LRR class)
TSS14643	scaffold3747	16825	17616	+	TCONS_00020141	6	Medtr4g020640.1	86.17	0	disease resistance protein (TIR-NBS-LRR class)
TSS14643	scaffold3747	18646	19417	+	TCONS_00020141	7	Medtr4g020640.1	86.17	0	disease resistance protein (TIR-NBS-LRR class)
TSS14643	scaffold3747	19654	19724	+	TCONS_00020141	8	Medtr4g020640.1	86.17	0	disease resistance protein (TIR-NBS-LRR class)
TSS14643	scaffold3747	21007	21113	+	TCONS_00020141	9	Medtr4g020640.1	86.17	0	disease resistance protein (TIR-NBS-LRR class)
TSS14643	scaffold3747	21275	21715	+	TCONS_00020141	10	Medtr4g020640.1	86.17	0	disease resistance protein (TIR-NBS-LRR class)
TSS26091	scaffold92569	23135	23808	-	TCONS_00036084	1	Medtr3g435220.2	82.93	0	LRR and NB-ARC domain disease resistance protein
TSS26091	scaffold92569	23919	24058	-	TCONS_00036084	2	Medtr3g435220.2	82.93	0	LRR and NB-ARC domain disease resistance protein
TSS26091	scaffold92569	24678	24749	-	TCONS_00036084	3	Medtr3g435220.2	82.93	0	LRR and NB-ARC domain disease resistance protein
TSS26091	scaffold92569	25319	25516	-	TCONS_00036084	4	Medtr3g435220.2	82.93	0	LRR and NB-ARC domain disease resistance protein
TSS26091	scaffold92569	25626	29347	-	TCONS_00036084	5	Medtr3g435220.2	82.93	0	LRR and NB-ARC domain disease resistance protein
TSS26091	scaffold92569	23135	23808	-	TCONS_00036083	1	Medtr3g435220.2	82.93	0	LRR and NB-ARC domain disease resistance protein
TSS26091	scaffold92569	23950	24058	-	TCONS_00036083	2	Medtr3g435220.2	82.93	0	LRR and NB-ARC domain disease resistance protein
TSS26091	scaffold92569	24678	24749	-	TCONS_00036083	3	Medtr3g435220.2	82.93	0	LRR and NB-ARC domain disease resistance protein
TSS26091	scaffold92569	25319	25516	-	TCONS_00036083	4	Medtr3g435220.2	82.93	0	LRR and NB-ARC domain disease resistance protein
TSS26091	scaffold92569	25626	29347	-	TCONS_00036083	5	Medtr3g435220.2	82.93	0	LRR and NB-ARC domain disease resistance protein
TSS26091	scaffold92569	23135	23808	-	TCONS_00036086	1	Medtr3g435220.2	82.93	0	LRR and NB-ARC domain disease resistance protein
TSS26091	scaffold92569	23950	23993	-	TCONS_00036086	2	Medtr3g435220.2	82.93	0	LRR and NB-ARC domain disease resistance protein
TSS26091	scaffold92569	24678	24749	-	TCONS_00036086	3	Medtr3g435220.2	82.93	0	LRR and NB-ARC domain disease resistance protein
TSS26091	scaffold92569	25319	25516	-	TCONS_00036086	4	Medtr3g435220.2	82.93	0	LRR and NB-ARC domain disease resistance protein
TSS26091	scaffold92569	25626	29354	-	TCONS_00036086	5	Medtr3g435220.2	82.93	0	LRR and NB-ARC domain disease resistance protein
TSS26091	scaffold92569	23135	23808	-	TCONS_00036085	1	Medtr3g435220.2	82.93	0	LRR and NB-ARC domain disease resistance protein
TSS26091	scaffold92569	23919	24068	-	TCONS_00036085	2	Medtr3g435220.2	82.93	0	LRR and NB-ARC domain disease resistance protein
TSS26091	scaffold92569	24678	24749	-	TCONS_00036085	3	Medtr3g435220.2	82.93	0	LRR and NB-ARC domain disease resistance protein
TSS26091	scaffold92569	25319	25516	-	TCONS_00036085	4	Medtr3g435220.2	82.93	0	LRR and NB-ARC domain disease resistance protein
TSS26091	scaffold92569	25626	29354	-	TCONS_00036085	5	Medtr3g435220.2	82.93	0	LRR and NB-ARC domain disease resistance protein
TSS26091	scaffold92569	23135	23808	-	TCONS_00036088	1	Medtr3g435220.2	82.93	0	LRR and NB-ARC domain disease resistance protein
TSS26091	scaffold92569	23919	23993	-	TCONS_00036088	2	Medtr3g435220.2	82.93	0	LRR and NB-ARC domain disease resistance protein
TSS26091	scaffold92569	24678	24749	-	TCONS_00036088	3	Medtr3g435220.2	82.93	0	LRR and NB-ARC domain disease resistance protein
TSS26091	scaffold92569	25319	25516	-	TCONS_00036088	4	Medtr3g435220.2	82.93	0	LRR and NB-ARC domain disease resistance protein
TSS26091	scaffold92569	25626	29356	-	TCONS_00036088	5	Medtr3g435220.2	82.93	0	LRR and NB-ARC domain disease resistance protein
TSS26091	scaffold92569	23135	23808	-	TCONS_00036087	1	Medtr3g435220.2	82.93	0	LRR and NB-ARC domain disease resistance protein
TSS26091	scaffold92569	23950	24068	-	TCONS_00036087	2	Medtr3g435220.2	82.93	0	LRR and NB-ARC domain disease resistance protein
TSS26091	scaffold92569	24678	24749	-	TCONS_00036087	3	Medtr3g435220.2	82.93	0	LRR and NB-ARC domain disease resistance protein
TSS26091	scaffold92569	25319	25516	-	TCONS_00036087	4	Medtr3g435220.2	82.93	0	LRR and NB-ARC domain disease resistance protein
TSS26091	scaffold92569	25626	29356	-	TCONS_00036087	5	Medtr3g435220.2	82.93	0	LRR and NB-ARC domain disease resistance protein
TSS1744	scaffold11255	573	677	-	TCONS_00002354	1	Medtr2g063777.1	82.51	0	LRR and NB-ARC domain disease resistance protein
TSS1744	scaffold11255	981	7433	-	TCONS_00002354	2	Medtr2g063777.1	82.51	0	LRR and NB-ARC domain disease resistance protein
TSS1744	scaffold11255	774	1328	-	TCONS_00002357	1	Medtr2g063777.1	82.51	0	LRR and NB-ARC domain disease resistance protein
TSS1744	scaffold11255	1475	2401	-	TCONS_00002357	2	Medtr2g063777.1	82.51	0	LRR and NB-ARC domain disease resistance protein
TSS1744	scaffold11255	3036	7433	-	TCONS_00002357	3	Medtr2g063777.1	82.51	0	LRR and NB-ARC domain disease resistance protein
TSS1744	scaffold11255	774	1328	-	TCONS_00002356	1	Medtr2g063777.1	82.51	0	LRR and NB-ARC domain disease resistance protein
TSS1744	scaffold11255	1475	2390	-	TCONS_00002356	2	Medtr2g063777.1	82.51	0	LRR and NB-ARC domain disease resistance protein
TSS1744	scaffold11255	3036	7433	-	TCONS_00002356	3	Medtr2g063777.1	82.51	0	LRR and NB-ARC domain disease resistance protein
TSS1744	scaffold11255	774	1777	-	TCONS_00002355	1	Medtr2g063777.1	82.51	0	LRR and NB-ARC domain disease resistance protein
TSS1744	scaffold11255	3036	7433	-	TCONS_00002355	2	Medtr2g063777.1	82.51	0	LRR and NB-ARC domain disease resistance protein
TSS5598	scaffold15760	25852	26045	+	TCONS_00007657	1	Medtr3g071740.1	85.65	3e-112	polyketide cyclase/dehydrase and lipid transporter (abscisic acid receptor pyl6)
TSS5598	scaffold15760	26176	27259	+	TCONS_00007657	2	Medtr3g071740.1	85.65	3e-112	polyketide cyclase/dehydrase and lipid transporter (abscisic acid receptor pyl6)
TSS22528	scaffold69271	26605	26970	+	TCONS_00031198	1	Medtr3g094670.1	89.43	0	horseradish peroxidase-like protein
TSS22528	scaffold69271	27062	27253	+	TCONS_00031198	2	Medtr3g094670.1	89.43	0	horseradish peroxidase-like protein
TSS22528	scaffold69271	27367	27532	+	TCONS_00031198	3	Medtr3g094670.1	89.43	0	horseradish peroxidase-like protein
TSS22528	scaffold69271	27619	28111	+	TCONS_00031198	4	Medtr3g094670.1	89.43	0	horseradish peroxidase-like protein
TSS7712	scaffold19199	4891	6064	+	TCONS_00010637	1	Medtr2g088980.1	87.43	0	cysteine-rich RLK (receptor-like kinase) protein
TSS7712	scaffold19199	4891	5331	+	TCONS_00010638	1	Medtr2g088980.1	87.43	0	cysteine-rich RLK (receptor-like kinase) protein
TSS7712	scaffold19199	6923	8286	+	TCONS_00010638	2	Medtr2g088980.1	87.43	0	cysteine-rich RLK (receptor-like kinase) protein
TSS6447	scaffold1689	7656	8666	-	TCONS_00008887	1	Medtr7g016800.1	91.54	0	chalcone and stilbene synthase family protein
TSS6447	scaffold1689	8754	9239	-	TCONS_00008887	2	Medtr7g016800.1	91.54	0	chalcone and stilbene synthase family protein
TSS8207	scaffold20293	8121	8473	+	TCONS_00011333	1	Medtr1g098320.1	87.96	1e-74	peroxidase family protein
TSS8207	scaffold20293	8564	8758	+	TCONS_00011333	2	Medtr1g098320.1	87.96	1e-74	peroxidase family protein
TSS8207	scaffold20293	8860	9626	+	TCONS_00011333	3	Medtr1g098320.1	87.96	1e-74	peroxidase family protein
TSS9305	scaffold2283	25941	26554	-	TCONS_00012794	3	Medtr3g024520.1	84.56	0	flavonoid hydroxylase
TSS9306	scaffold228316	14385	14831	+	TCONS_00012795	1	Medtr5g037380.1	81.56	2e-84	glutathione S-transferase%2C amine-terminal domain protein
TSS9306	scaffold228316	15510	16016	+	TCONS_00012795	2	Medtr5g037380.1	81.56	2e-84	glutathione S-transferase%2C amine-terminal domain protein
TSS7567	scaffold188943	13073	13518	+	TCONS_00010456	1	Medtr4g120760.1	91.93	0	pathogenesis-related protein bet V I family protein (STH2)
TSS7567	scaffold188943	13699	14110	+	TCONS_00010456	2	Medtr4g120760.1	91.93	0	pathogenesis-related protein bet V I family protein (STH2)
TSS4884	scaffold14746	20855	21260	-	TCONS_00006669	1	Medtr2g035320.1	86.59	5e-116	ABA-responsive protein (abr17)
TSS4884	scaffold14746	21417	21883	-	TCONS_00006669	2	Medtr2g035320.1	86.59	5e-116	ABA-responsive protein (abr17)
TSS14900	scaffold3843	50644	51060	-	TCONS_00020506	1	Medtr2g035150.1	86.16	3e-117	disease-resistance response protein (pathogenesis-related protein pr10)
TSS14900	scaffold3843	51146	51539	-	TCONS_00020506	2	Medtr2g035150.1	86.16	3e-117	disease-resistance response protein (pathogenesis-related protein pr10)
TSS25036	scaffold85291	21457	22275	+	TCONS_00034617	1	Medtr3g479460.1	90.03	0	linoleate 13S-lipoxygenase 2-1%2C related protein
TSS25036	scaffold85291	23976	24244	+	TCONS_00034617	2	Medtr3g479460.1	90.03	0	linoleate 13S-lipoxygenase 2-1%2C related protein
TSS25036	scaffold85291	24381	24621	+	TCONS_00034617	3	Medtr3g479460.1	90.03	0	linoleate 13S-lipoxygenase 2-1%2C related protein
TSS25036	scaffold85291	24717	25043	+	TCONS_00034617	4	Medtr3g479460.1	90.03	0	linoleate 13S-lipoxygenase 2-1%2C related protein
TSS25036	scaffold85291	25151	25236	+	TCONS_00034617	5	Medtr3g479460.1	90.03	0	linoleate 13S-lipoxygenase 2-1%2C related protein
TSS25036	scaffold85291	25340	25450	+	TCONS_00034617	6	Medtr3g479460.1	90.03	0	linoleate 13S-lipoxygenase 2-1%2C related protein
TSS25036	scaffold85291	25536	25840	+	TCONS_00034617	7	Medtr3g479460.1	90.03	0	linoleate 13S-lipoxygenase 2-1%2C related protein
TSS25036	scaffold85291	26095	26361	+	TCONS_00034617	8	Medtr3g479460.1	90.03	0	linoleate 13S-lipoxygenase 2-1%2C related protein
TSS25036	scaffold85291	26545	27523	+	TCONS_00034617	9	Medtr3g479460.1	90.03	0	linoleate 13S-lipoxygenase 2-1%2C related protein
TSS10659	scaffold26433	54348	55525	+	TCONS_00014643	1	Medtr3g110280.1	86.93	0	glycoside hydrolase family 18 protein (acidic chitinase)
TSS10659	scaffold26433	55753	56732	+	TCONS_00014643	2	Medtr3g110280.1	86.93	0	glycoside hydrolase family 18 protein (acidic chitinase)
TSS6091	scaffold16388	3589	4554	-	TCONS_00008361	1	Medtr4g076430.1	85.1	4e-179	endo-beta-1 3-glucanase
TSS6091	scaffold16388	4640	5003	-	TCONS_00008361	2	Medtr4g076430.1	85.1	4e-179	endo-beta-1 3-glucanase
TSS12817	scaffold320894	15853	16125	-	TCONS_00017686	1	Medtr5g020800.1	90.38	0	isoflavone reductase-like protein
TSS12817	scaffold320894	16211	16414	-	TCONS_00017686	2	Medtr5g020800.1	90.38	0	isoflavone reductase-like protein
TSS12817	scaffold320894	16555	16792	-	TCONS_00017686	3	Medtr5g020800.1	90.38	0	isoflavone reductase-like protein
TSS12817	scaffold320894	16871	17005	-	TCONS_00017686	4	Medtr5g020800.1	90.38	0	isoflavone reductase-like protein
TSS12817	scaffold320894	17098	17635	-	TCONS_00017686	5	Medtr5g020800.1	90.38	0	isoflavone reductase-like protein
TSS27064	scaffold9937	18148	18368	-	TCONS_00037449	1	Medtr3g035130.1	88.69	0	long-chain acyl-CoA synthetase (2-succinylbenzoate-CoA ligase)
TSS27064	scaffold9937	19195	19298	-	TCONS_00037449	2	Medtr3g035130.1	88.69	0	long-chain acyl-CoA synthetase (2-succinylbenzoate-CoA ligase)
TSS27064	scaffold9937	19435	20854	-	TCONS_00037449	3	Medtr3g035130.1	88.69	0	long-chain acyl-CoA synthetase (2-succinylbenzoate-CoA ligase)
TSS27064	scaffold9937	20949	21242	-	TCONS_00037449	4	Medtr3g035130.1	88.69	0	long-chain acyl-CoA synthetase (2-succinylbenzoate-CoA ligase)
TSS27086	scaffold9944	19430	19761	+	TCONS_00037476	1	Medtr5g027970.2	91.51	0	extra-large GTP-binding protein
TSS27086	scaffold9944	20374	21382	+	TCONS_00037476	2	Medtr5g027970.2	91.51	0	extra-large GTP-binding protein
TSS27086	scaffold9944	21613	21750	+	TCONS_00037476	3	Medtr5g027970.2	91.51	0	extra-large GTP-binding protein
TSS27086	scaffold9944	21909	22013	+	TCONS_00037476	4	Medtr5g027970.2	91.51	0	extra-large GTP-binding protein
TSS27086	scaffold9944	22114	22293	+	TCONS_00037476	5	Medtr5g027970.2	91.51	0	extra-large GTP-binding protein
TSS27086	scaffold9944	22564	22741	+	TCONS_00037476	6	Medtr5g027970.2	91.51	0	extra-large GTP-binding protein
TSS27086	scaffold9944	22993	23240	+	TCONS_00037476	7	Medtr5g027970.2	91.51	0	extra-large GTP-binding protein
TSS27086	scaffold9944	23734	23906	+	TCONS_00037476	8	Medtr5g027970.2	91.51	0	extra-large GTP-binding protein
TSS27086	scaffold9944	24935	25930	+	TCONS_00037476	9	Medtr5g027970.2	91.51	0	extra-large GTP-binding protein
TSS27086	scaffold9944	19521	19761	+	TCONS_00037477	1	Medtr5g027970.2	91.51	0	extra-large GTP-binding protein
TSS27086	scaffold9944	20374	21382	+	TCONS_00037477	2	Medtr5g027970.2	91.51	0	extra-large GTP-binding protein
TSS27086	scaffold9944	21613	21750	+	TCONS_00037477	3	Medtr5g027970.2	91.51	0	extra-large GTP-binding protein
TSS27086	scaffold9944	21909	22013	+	TCONS_00037477	4	Medtr5g027970.2	91.51	0	extra-large GTP-binding protein
TSS27086	scaffold9944	22114	22293	+	TCONS_00037477	5	Medtr5g027970.2	91.51	0	extra-large GTP-binding protein
TSS27086	scaffold9944	22564	22741	+	TCONS_00037477	6	Medtr5g027970.2	91.51	0	extra-large GTP-binding protein
TSS27086	scaffold9944	22993	23906	+	TCONS_00037477	7	Medtr5g027970.2	91.51	0	extra-large GTP-binding protein
TSS27086	scaffold9944	24935	25930	+	TCONS_00037477	8	Medtr5g027970.2	91.51	0	extra-large GTP-binding protein
TSS17013	scaffold45966	9056	9714	-	TCONS_00023475	1	Medtr3g060280.1	89.61	0	cellulose synthase E1-like protein
TSS17013	scaffold45966	9940	10287	-	TCONS_00023475	2	Medtr3g060280.1	89.61	0	cellulose synthase E1-like protein
TSS17013	scaffold45966	10651	10856	-	TCONS_00023475	3	Medtr3g060280.1	89.61	0	cellulose synthase E1-like protein
TSS17013	scaffold45966	10995	11207	-	TCONS_00023475	4	Medtr3g060280.1	89.61	0	cellulose synthase E1-like protein
TSS17013	scaffold45966	11304	11438	-	TCONS_00023475	5	Medtr3g060280.1	89.61	0	cellulose synthase E1-like protein
TSS17013	scaffold45966	11531	11671	-	TCONS_00023475	6	Medtr3g060280.1	89.61	0	cellulose synthase E1-like protein
TSS17013	scaffold45966	13551	13884	-	TCONS_00023475	7	Medtr3g060280.1	89.61	0	cellulose synthase E1-like protein
TSS17013	scaffold45966	13975	14439	-	TCONS_00023475	8	Medtr3g060280.1	89.61	0	cellulose synthase E1-like protein
TSS17013	scaffold45966	9056	9714	-	TCONS_00023476	1	Medtr3g060280.1	89.61	0	cellulose synthase E1-like protein
TSS17013	scaffold45966	9940	10287	-	TCONS_00023476	2	Medtr3g060280.1	89.61	0	cellulose synthase E1-like protein
TSS17013	scaffold45966	10651	10875	-	TCONS_00023476	3	Medtr3g060280.1	89.61	0	cellulose synthase E1-like protein
TSS17013	scaffold45966	10995	11207	-	TCONS_00023476	4	Medtr3g060280.1	89.61	0	cellulose synthase E1-like protein
TSS17013	scaffold45966	11304	11438	-	TCONS_00023476	5	Medtr3g060280.1	89.61	0	cellulose synthase E1-like protein
TSS17013	scaffold45966	11531	11671	-	TCONS_00023476	6	Medtr3g060280.1	89.61	0	cellulose synthase E1-like protein
TSS17013	scaffold45966	13551	13884	-	TCONS_00023476	7	Medtr3g060280.1	89.61	0	cellulose synthase E1-like protein
TSS17013	scaffold45966	13975	14454	-	TCONS_00023476	8	Medtr3g060280.1	89.61	0	cellulose synthase E1-like protein
TSS893	scaffold105071	70773	70808	+	TCONS_00001169	1	Medtr4g123850.1	92.61	0	drug resistance transporter-like ABC domain protein
TSS893	scaffold105071	70892	71182	+	TCONS_00001169	2	Medtr4g123850.1	92.61	0	drug resistance transporter-like ABC domain protein
TSS893	scaffold105071	71267	71350	+	TCONS_00001169	3	Medtr4g123850.1	92.61	0	drug resistance transporter-like ABC domain protein
TSS893	scaffold105071	71529	71662	+	TCONS_00001169	4	Medtr4g123850.1	92.61	0	drug resistance transporter-like ABC domain protein
TSS893	scaffold105071	71832	72059	+	TCONS_00001169	5	Medtr4g123850.1	92.61	0	drug resistance transporter-like ABC domain protein
TSS893	scaffold105071	72221	72392	+	TCONS_00001169	6	Medtr4g123850.1	92.61	0	drug resistance transporter-like ABC domain protein
TSS893	scaffold105071	72545	72729	+	TCONS_00001169	7	Medtr4g123850.1	92.61	0	drug resistance transporter-like ABC domain protein
TSS893	scaffold105071	72992	73443	+	TCONS_00001169	8	Medtr4g123850.1	92.61	0	drug resistance transporter-like ABC domain protein
TSS7765	scaffold193329	10013	10425	-	TCONS_00010708	1	Medtr2g035170.1	90	2e-158	disease-resistance response protein (disease resistance response protein pi49)
TSS7765	scaffold193329	10513	11012	-	TCONS_00010708	2	Medtr2g035170.1	90	2e-158	disease-resistance response protein (disease resistance response protein pi49)
TSS4253	scaffold13777	131638	132470	-	TCONS_00005828	1	Medtr8g020940.1	87.47	0	cytochrome P450 family monooxygenase (flavonoid 3 -monooxygenase-like)
TSS4253	scaffold13777	134220	135463	-	TCONS_00005828	2	Medtr8g020940.1	87.47	0	cytochrome P450 family monooxygenase (flavonoid 3 -monooxygenase-like)
TSS21476	scaffold64006	946	1234	+	TCONS_00029738	1	Medtr1g054205.1	87.57	0	peroxidase family protein
TSS21476	scaffold64006	1334	1528	+	TCONS_00029738	2	Medtr1g054205.1	87.57	0	peroxidase family protein
TSS21476	scaffold64006	1628	1793	+	TCONS_00029738	3	Medtr1g054205.1	87.57	0	peroxidase family protein
TSS21476	scaffold64006	1945	2509	+	TCONS_00029738	4	Medtr1g054205.1	87.57	0	peroxidase family protein
TSS9305	scaffold2283	21137	22006	-	TCONS_00012794	1	Medtr3g024520.1	84.56	0	flavonoid hydroxylase
TSS9305	scaffold2283	23484	23933	-	TCONS_00012794	2	Medtr3g024520.1	84.56	0	flavonoid hydroxylase
TSS9305	scaffold2283	25941	26554	-	TCONS_00012794	3	Medtr3g024520.1	84.56	0	flavonoid hydroxylase
TSS26152	scaffold93005	3709	3972	+	TCONS_00036176	1	Medtr4g103550.1	89.89	0	SNF1-related kinase regulatory subunit gamma 1
TSS26152	scaffold93005	4094	4284	+	TCONS_00036176	2	Medtr4g103550.1	89.89	0	SNF1-related kinase regulatory subunit gamma 1
TSS26152	scaffold93005	4372	4544	+	TCONS_00036176	3	Medtr4g103550.1	89.89	0	SNF1-related kinase regulatory subunit gamma 1
TSS26152	scaffold93005	5001	5180	+	TCONS_00036176	4	Medtr4g103550.1	89.89	0	SNF1-related kinase regulatory subunit gamma 1
TSS26152	scaffold93005	5258	5533	+	TCONS_00036176	5	Medtr4g103550.1	89.89	0	SNF1-related kinase regulatory subunit gamma 1
TSS26152	scaffold93005	5714	5877	+	TCONS_00036176	6	Medtr4g103550.1	89.89	0	SNF1-related kinase regulatory subunit gamma 1
TSS26152	scaffold93005	6172	6716	+	TCONS_00036176	7	Medtr4g103550.1	89.89	0	SNF1-related kinase regulatory subunit gamma 1
TSS18562	scaffold52278	51473	51891	+	TCONS_00025619	1	Medtr5g074970.1	87.85	0	class III peroxidase (peroxidase 4-like)
TSS18562	scaffold52278	53290	53481	+	TCONS_00025619	2	Medtr5g074970.1	87.85	0	class III peroxidase (peroxidase 4-like)
TSS18562	scaffold52278	53574	53742	+	TCONS_00025619	3	Medtr5g074970.1	87.85	0	class III peroxidase (peroxidase 4-like)
TSS18562	scaffold52278	54362	55053	+	TCONS_00025619	4	Medtr5g074970.1	87.85	0	class III peroxidase (peroxidase 4-like)
TSS6275	scaffold16619	85457	85869	+	TCONS_00008654	1	Medtr2g014960.1	89.02	0	LRR receptor-like kinase (somatic embryogenesis receptor kinase)
TSS6275	scaffold16619	86038	86158	+	TCONS_00008654	2	Medtr2g014960.1	89.02	0	LRR receptor-like kinase (somatic embryogenesis receptor kinase)
TSS6275	scaffold16619	86250	86321	+	TCONS_00008654	3	Medtr2g014960.1	89.02	0	LRR receptor-like kinase (somatic embryogenesis receptor kinase)
TSS6275	scaffold16619	86428	86502	+	TCONS_00008654	4	Medtr2g014960.1	89.02	0	LRR receptor-like kinase (somatic embryogenesis receptor kinase)
TSS6275	scaffold16619	86579	86650	+	TCONS_00008654	5	Medtr2g014960.1	89.02	0	LRR receptor-like kinase (somatic embryogenesis receptor kinase)
TSS6275	scaffold16619	86746	86910	+	TCONS_00008654	6	Medtr2g014960.1	89.02	0	LRR receptor-like kinase (somatic embryogenesis receptor kinase)
TSS6275	scaffold16619	87004	87078	+	TCONS_00008654	7	Medtr2g014960.1	89.02	0	LRR receptor-like kinase (somatic embryogenesis receptor kinase)
TSS6275	scaffold16619	87161	87232	+	TCONS_00008654	8	Medtr2g014960.1	89.02	0	LRR receptor-like kinase (somatic embryogenesis receptor kinase)
TSS6275	scaffold16619	87321	87392	+	TCONS_00008654	9	Medtr2g014960.1	89.02	0	LRR receptor-like kinase (somatic embryogenesis receptor kinase)
TSS6275	scaffold16619	87482	87550	+	TCONS_00008654	10	Medtr2g014960.1	89.02	0	LRR receptor-like kinase (somatic embryogenesis receptor kinase)
TSS6275	scaffold16619	87747	87827	+	TCONS_00008654	11	Medtr2g014960.1	89.02	0	LRR receptor-like kinase (somatic embryogenesis receptor kinase)
TSS6275	scaffold16619	88001	88138	+	TCONS_00008654	12	Medtr2g014960.1	89.02	0	LRR receptor-like kinase (somatic embryogenesis receptor kinase)
TSS6275	scaffold16619	88264	88748	+	TCONS_00008654	13	Medtr2g014960.1	89.02	0	LRR receptor-like kinase (somatic embryogenesis receptor kinase)
TSS6275	scaffold16619	88837	88983	+	TCONS_00008654	14	Medtr2g014960.1	89.02	0	LRR receptor-like kinase (somatic embryogenesis receptor kinase)
TSS6275	scaffold16619	89082	89218	+	TCONS_00008654	15	Medtr2g014960.1	89.02	0	LRR receptor-like kinase (somatic embryogenesis receptor kinase)
TSS6275	scaffold16619	89332	89551	+	TCONS_00008654	16	Medtr2g014960.1	89.02	0	LRR receptor-like kinase (somatic embryogenesis receptor kinase)
TSS6275	scaffold16619	89691	89926	+	TCONS_00008654	17	Medtr2g014960.1	89.02	0	LRR receptor-like kinase (somatic embryogenesis receptor kinase)
TSS6275	scaffold16619	90046	90803	+	TCONS_00008654	18	Medtr2g014960.1	89.02	0	LRR receptor-like kinase (somatic embryogenesis receptor kinase)
TSS24222	scaffold7927	26955	27260	+	TCONS_00033515	1	Medtr4g094610.1	89.28	0	LRR receptor-like kinase family protein (receptor-like serine threonine kinase fls2)
TSS24222	scaffold7927	27519	30149	+	TCONS_00033515	2	Medtr4g094610.1	89.28	0	LRR receptor-like kinase family protein (receptor-like serine threonine kinase fls2)
TSS24222	scaffold7927	30258	30818	+	TCONS_00033515	3	Medtr4g094610.1	89.28	0	LRR receptor-like kinase family protein (receptor-like serine threonine kinase fls2)
TSS17818	scaffold4925	133483	133647	+	TCONS_00024603	1	Medtr5g098730.1	90.41	0	transmembrane 9 family protein (phenylalanine ammonia-lyase class 3- like)
TSS17818	scaffold4925	133852	136208	+	TCONS_00024603	2	Medtr5g098730.1	90.41	0	transmembrane 9 family protein (phenylalanine ammonia-lyase class 3- like)
TSS12956	scaffold3246	112905	113152	+	TCONS_00017886	1	Medtr0001s0660.1	89.62	0	zinc-binding alcohol dehydrogenase family protein
TSS12956	scaffold3246	113237	113379	+	TCONS_00017886	2	Medtr0001s0660.1	89.62	0	zinc-binding alcohol dehydrogenase family protein
TSS12956	scaffold3246	113476	113513	+	TCONS_00017886	3	Medtr0001s0660.1	89.62	0	zinc-binding alcohol dehydrogenase family protein
TSS12956	scaffold3246	113616	114018	+	TCONS_00017886	4	Medtr0001s0660.1	89.62	0	zinc-binding alcohol dehydrogenase family protein
TSS12956	scaffold3246	114114	114347	+	TCONS_00017886	5	Medtr0001s0660.1	89.62	0	zinc-binding alcohol dehydrogenase family protein
TSS12956	scaffold3246	114453	114611	+	TCONS_00017886	6	Medtr0001s0660.1	89.62	0	zinc-binding alcohol dehydrogenase family protein
TSS12956	scaffold3246	114818	115162	+	TCONS_00017886	7	Medtr0001s0660.1	89.62	0	zinc-binding alcohol dehydrogenase family protein
TSS21085	scaffold62237	8478	9306	-	TCONS_00029171	1	Medtr0113s0040.1	88.7	0	F-box protein (pp2-a13-like)
TSS21085	scaffold62237	10317	10435	-	TCONS_00029171	2	Medtr0113s0040.1	88.7	0	F-box protein (pp2-a13-like)
TSS21085	scaffold62237	10742	11269	-	TCONS_00029171	3	Medtr0113s0040.1	88.7	0	F-box protein (pp2-a13-like)
TSS2005	scaffold1152	12088	12388	+	TCONS_00002714	1	Medtr2g008030.1	90.59	0	cytosolic fructose-1 6-bisphosphatase
TSS2005	scaffold1152	12473	12520	+	TCONS_00002714	2	Medtr2g008030.1	90.59	0	cytosolic fructose-1 6-bisphosphatase
TSS2005	scaffold1152	12658	12975	+	TCONS_00002714	3	Medtr2g008030.1	90.59	0	cytosolic fructose-1 6-bisphosphatase
TSS2005	scaffold1152	13066	13223	+	TCONS_00002714	4	Medtr2g008030.1	90.59	0	cytosolic fructose-1 6-bisphosphatase
TSS2005	scaffold1152	13315	13380	+	TCONS_00002714	5	Medtr2g008030.1	90.59	0	cytosolic fructose-1 6-bisphosphatase
TSS2005	scaffold1152	13473	13559	+	TCONS_00002714	6	Medtr2g008030.1	90.59	0	cytosolic fructose-1 6-bisphosphatase
TSS2005	scaffold1152	13775	13850	+	TCONS_00002714	7	Medtr2g008030.1	90.59	0	cytosolic fructose-1 6-bisphosphatase
TSS2005	scaffold1152	14072	16820	+	TCONS_00002714	8	Medtr2g008030.1	90.59	0	cytosolic fructose-1 6-bisphosphatase
TSS13544	scaffold34035	11437	11885	-	TCONS_00018674	1	Unknown	N/A	N/A	ethylene receptor 2-like
TSS13544	scaffold34035	12162	12566	-	TCONS_00018674	2	Unknown	N/A	N/A	ethylene receptor 2-like
TSS23249	scaffold7357	56660	56936	-	TCONS_00032186	1	Medtr2g094570.1	87.98	0	auxin response factor 1
TSS23249	scaffold7357	57024	57089	-	TCONS_00032186	2	Medtr2g094570.1	87.98	0	auxin response factor 1
TSS23249	scaffold7357	57193	58049	-	TCONS_00032186	3	Medtr2g094570.1	87.98	0	auxin response factor 1
TSS23249	scaffold7357	58231	59352	-	TCONS_00032186	4	Medtr2g094570.1	87.98	0	auxin response factor 1
TSS23249	scaffold7357	59562	59723	-	TCONS_00032186	5	Medtr2g094570.1	87.98	0	auxin response factor 1
TSS23249	scaffold7357	59797	59899	-	TCONS_00032186	6	Medtr2g094570.1	87.98	0	auxin response factor 1
TSS23249	scaffold7357	56660	56936	-	TCONS_00032187	1	Medtr2g094570.1	87.98	0	auxin response factor 1
TSS23249	scaffold7357	57024	57089	-	TCONS_00032187	2	Medtr2g094570.1	87.98	0	auxin response factor 1
TSS23249	scaffold7357	57193	58049	-	TCONS_00032187	3	Medtr2g094570.1	87.98	0	auxin response factor 1
TSS23249	scaffold7357	58231	59357	-	TCONS_00032187	4	Medtr2g094570.1	87.98	0	auxin response factor 1
TSS23249	scaffold7357	59562	59723	-	TCONS_00032187	5	Medtr2g094570.1	87.98	0	auxin response factor 1
TSS23249	scaffold7357	59797	59919	-	TCONS_00032187	6	Medtr2g094570.1	87.98	0	auxin response factor 1
TSS5684	scaffold158765	4806	5084	+	TCONS_00007782	1	Medtr4g099260.1	87.66	0	high-affinity potassium transporter 5-like
TSS5684	scaffold158765	5390	5612	+	TCONS_00007782	2	Medtr4g099260.1	87.66	0	high-affinity potassium transporter 5-like
TSS5684	scaffold158765	7408	7698	+	TCONS_00007782	3	Medtr4g099260.1	87.66	0	high-affinity potassium transporter 5-like
TSS5684	scaffold158765	7801	8201	+	TCONS_00007782	4	Medtr4g099260.1	87.66	0	high-affinity potassium transporter 5-like
TSS5684	scaffold158765	8283	8397	+	TCONS_00007782	5	Medtr4g099260.1	87.66	0	high-affinity potassium transporter 5-like
TSS5684	scaffold158765	8483	8737	+	TCONS_00007782	6	Medtr4g099260.1	87.66	0	high-affinity potassium transporter 5-like
TSS5684	scaffold158765	8830	10282	+	TCONS_00007782	7	Medtr4g099260.1	87.66	0	high-affinity potassium transporter 5-like
TSS16156	scaffold42645	10173	10584	+	TCONS_00022280	1	Medtr3g095040.1	85.92	9e-79	WRKY family transcription factor 51-like
TSS16156	scaffold42645	10679	10828	+	TCONS_00022280	2	Medtr3g095040.1	85.92	9e-79	WRKY family transcription factor 51-like
TSS16156	scaffold42645	11339	12486	+	TCONS_00022280	3	Medtr3g095040.1	85.92	9e-79	WRKY family transcription factor 51-like
TSS11145	scaffold27707	6279	7138	-	TCONS_00015334	1	Medtr4g014680.1	88.81	0	ethylene-overproduction protein 1-like
TSS11145	scaffold27707	7259	7568	-	TCONS_00015334	2	Medtr4g014680.1	88.81	0	ethylene-overproduction protein 1-like
TSS11145	scaffold27707	7653	7944	-	TCONS_00015334	3	Medtr4g014680.1	88.81	0	ethylene-overproduction protein 1-like
TSS11145	scaffold27707	8029	10437	-	TCONS_00015334	4	Medtr4g014680.1	88.81	0	ethylene-overproduction protein 1-like
TSS11951	scaffold29775	42537	42657	+	TCONS_00016477	1	Medtr8g098845.1	93.54	0	MAP kinase (MEK2)
TSS11951	scaffold29775	42751	42956	+	TCONS_00016477	2	Medtr8g098845.1	93.54	0	MAP kinase (MEK2)
TSS11951	scaffold29775	43109	43238	+	TCONS_00016477	3	Medtr8g098845.1	93.54	0	MAP kinase (MEK2)
TSS11951	scaffold29775	43311	43448	+	TCONS_00016477	4	Medtr8g098845.1	93.54	0	MAP kinase (MEK2)
TSS11951	scaffold29775	43566	43898	+	TCONS_00016477	5	Medtr8g098845.1	93.54	0	MAP kinase (MEK2)
TSS11951	scaffold29775	44120	44303	+	TCONS_00016477	6	Medtr8g098845.1	93.54	0	MAP kinase (MEK2)
TSS11951	scaffold29775	44492	45924	+	TCONS_00016477	7	Medtr8g098845.1	93.54	0	MAP kinase (MEK2)
TSS4129	scaffold136397	4927	5376	+	TCONS_00005658	1	Medtr7g115220.1	88.01	4e-175	Chitinase / Hevein / PR-4 / Wheatwin2
TSS4129	scaffold136397	5598	5988	+	TCONS_00005658	2	Medtr7g115220.1	88.01	4e-175	Chitinase / Hevein / PR-4 / Wheatwin2
TSS5841	scaffold160564	7569	7985	+	TCONS_00007995	1	Medtr1g089110.2	88.28	0	autophagy-related protein 18g-like
TSS5841	scaffold160564	8217	8678	+	TCONS_00007995	2	Medtr1g089110.2	88.28	0	autophagy-related protein 18g-like
TSS5841	scaffold160564	8802	9224	+	TCONS_00007995	3	Medtr1g089110.2	88.28	0	autophagy-related protein 18g-like
TSS5841	scaffold160564	9335	9580	+	TCONS_00007995	4	Medtr1g089110.2	88.28	0	autophagy-related protein 18g-like
TSS5841	scaffold160564	10278	11111	+	TCONS_00007995	5	Medtr1g089110.2	88.28	0	autophagy-related protein 18g-like
TSS5841	scaffold160564	11194	11351	+	TCONS_00007995	6	Medtr1g089110.2	88.28	0	autophagy-related protein 18g-like
TSS5841	scaffold160564	12103	12236	+	TCONS_00007995	7	Medtr1g089110.2	88.28	0	autophagy-related protein 18g-like
TSS5841	scaffold160564	12496	13020	+	TCONS_00007995	8	Medtr1g089110.2	88.28	0	autophagy-related protein 18g-like
TSS5841	scaffold160564	13162	13580	+	TCONS_00007995	9	Medtr1g089110.2	88.28	0	autophagy-related protein 18g-like
TSS5841	scaffold160564	7569	7985	+	TCONS_00007994	1	Medtr1g089110.2	88.28	0	autophagy-related protein 18g-like
TSS5841	scaffold160564	8217	8678	+	TCONS_00007994	2	Medtr1g089110.2	88.28	0	autophagy-related protein 18g-like
TSS5841	scaffold160564	8802	9224	+	TCONS_00007994	3	Medtr1g089110.2	88.28	0	autophagy-related protein 18g-like
TSS5841	scaffold160564	9335	9580	+	TCONS_00007994	4	Medtr1g089110.2	88.28	0	autophagy-related protein 18g-like
TSS5841	scaffold160564	10278	11111	+	TCONS_00007994	5	Medtr1g089110.2	88.28	0	autophagy-related protein 18g-like
TSS5841	scaffold160564	11194	11351	+	TCONS_00007994	6	Medtr1g089110.2	88.28	0	autophagy-related protein 18g-like
TSS5841	scaffold160564	12100	12236	+	TCONS_00007994	7	Medtr1g089110.2	88.28	0	autophagy-related protein 18g-like
TSS5841	scaffold160564	12496	13020	+	TCONS_00007994	8	Medtr1g089110.2	88.28	0	autophagy-related protein 18g-like
TSS5841	scaffold160564	13162	13580	+	TCONS_00007994	9	Medtr1g089110.2	88.28	0	autophagy-related protein 18g-like
