# Supplementary material for: Defense responses of lentil (Lens culinaris) genotypes carrying non-allelic ascochyta blight resistance genes to Ascochyta lentis infection
Source: PLoS One. 2018 Sep 20;13(9):e0204124. doi: 10.1371/journal.pone.0204124 (PMC6147436; doi:10.1371/journal.pone.0204124)
Supplement: S2 File — Differentially expressed NBS-LRR genes of lentil genotypes Eston, CDC Robin and 964a-46 upon Ascochyta lentis infection with coordinates on the Lens culinaris CDC Redberry genome v. 0.6 (Lc v. 0.6). (XLSX) [file pone.0204124.s007.xlsx]

## Sheet: Sheet1
Gene ID	Gene name	Domain	Coords of Lc v. 0.6	Number of variants	Variant calls								Domain keys
						SNP postion	Reference	Alternate	Eston	CDC Robin	964a-46	NBS	Nucleotide Binding site		domains were identified by domain identification tool of NCBI BlastX tool available at https://blast.ncbi.nlm.nih.gov/Blast.cgi?LINK_LOC=blasthome&PAGE_TYPE=BlastSearch&PROGRAM=blastx
			scaffold30202:53081-59275			53383	C	T	TT:5	X:0	X:0	LRR	Leucine repeat rich
TSS27158	RGA12	NBS	scaffold30202:56119-56910	2		55406	A	G	GG:4	X:0	X:0	TIR	Toll/interleukin-1 receptor
		LRR	scaffold30202:55156-55908	1		56339	A	T	TT:8	X:0	X:0	CC	Coiled coil
		Other		8		56521	C	G	GG:4	X:0	X:0	ZF	Zink finger
						56914	A	C	AC:7	AA:2	X:0
						57017	A	G	GG:6	X:0	X:0	Coords of Lc v. 0.6	scaffoldX:start position-end position
						57021	A	C	CC:6	X:0	X:0
						57191	C	A	AA:9	X:0	X:0	Variant call key
						57275	A	T	TT:6	X:0	X:0	Varint are showed by double nucleotide code with the number of reads used for calling variants shown in front of double point sign.
						57276	C	G	GG:6	X:0	X:0	X= missing data
						57496	T	C	CC:4	X:0	X:0
						57641	A	G	GG:4	X:0	X:0
			scaffold116480:30-12384
TSS2124	RGA14	TIR	scaffold116480:3182-3673	0		1476	T	A	TA:13	TA:6	TA:23
		LRR	scaffold116480:698-1426	0		9635	T	C	TT:3	TC:11	TT:5
		Other		3		9699	G	C	GG:5	GC:10	GG:8
			scaffold34307:13007-16745
TSS27159	RGA17	NBS	scaffold34307:14724-15597	6		13358	A	C	CC:6	CC:8	X:0
		other		23		13362	G	A	AA:5	AA:4	X:0
						13577	G	A	AA:15	AA:15	GG:1
						13784	C	T	TT:6	TT:4	X:0
						13817	G	A	AA:1	AA:1	X:0
						14071	G	C	CC:12	CC:9	X:0
						14168	T	C	CC:5	CC:2	X:0
						14369	A	G	GG:8	GG:8	X:0
						14471	G	A	AA:13	AA:10	X:0
						14524	T	C	CC:8	CC:8	X:0
						14559	A	C	CC:7	CC:1	X:0
						14639	G	A	AA:1	AA:1	X:0
						14679	C	T	TT:1	TT:4	X:0
						14851	C	T	X:0	TT:4	X:0
						14859	T	C	CC:1	CC:4	X:0
						14952	G	T	TT:5	TT:9	GG:1
						15173	T	C	CC:10	CC:10	X:0
						15198	A	T	TT:6	TT:6	X:0
						15305	C	T	TT:4	TT:4	X:0
						15615	T	C	CC:5	CC:10	X:0
						15760	G	C	CC:10	CC:17	X:0
						15947	G	A	AA:8	AA:8	X:0
						15988	C	T	TT:2	TT:3	X:0
						16026	A	G	X:0	GG:4	X:0
						16046	T	C	X:0	CC:6	X:0
						16577	T	G	GG:1	GG:4	X:0
						16620	A	T	X:0	TT:2	X:0
						16680	C	T	TT:1	TT:3	X:0
						16686	G	A	AA:1	AA:2	X:0
			scaffold129685:2560-6837
TSS3519	RGA5	TIR	scaffold129685:2595-3284	0		3355	A	G	GG:28	GG:7	AA:28
		LRR	scaffold129685:4830-5360	0		5891	A	G	GG:14	GG:9	AA:25
		other		3		6091	A	G	GG:9	GG:1	AA:5
			scaffold56244:105625-107545
TSS19614	RGA21	CC	scaffold56244:105790-105957	0		106716	C	T	X:0	TT:3	CC:1
		NBS	scaffold56244:106475-106888	3		106736	G	C	CC:7	CC:3	GC:2
		NBS	scaffold56244:106945-107253	1		106739	A	G	GG:7	GG:4	AG:2
		other		0		107062	G	A	X:0	AA:4	X:0
			scaffold26496:37706-43839
TSS10683	RGA4	NBS	scaffold26496:40731-41552	2		39457	C	T	TT:3	X:0	TT:1
		other		6		39969	A	G	AG:8	AA:7	X:0
						40313	G	A	GA:6	GG:9	GG:2
						40469	G	A	GA:5	GA:9	AA:1
						41192	T	C	TC:11	TT:4	CC:3
						41243	C	G	CG:8	CC:8	GG:2
						41854	C	T	CT:7	CC:5	TT:2
						42579	T	C	CC:2	TT:3	CC:1
			scaffold76:21832-31622
TSS23730	RGA24	TIR	scaffold76:23517-23849	1		23615	A	G	AA:26	AA:16	GG:23
		NBS	scaffold76:22555-23332	0		26931	G	A	GG:25	GG:14	AA:15
		other		6		27123	C	T	CC:29	CC:13	TT:10
						28017	G	A	GG:31	GG:11	AA:9
						28058	G	C	GG:31	GG:10	CC:13
						29380	T	C	TT:17	TT:8	CC:9
						31066	C	T	CC:29	CC:14	TT:12
			scaffold167509:11123-16159
TSS6388	RGA25	NBS	scaffold167509:11657-12481	1		12057	A	T	TT:2	X:0	X:0
		LRR	scaffold167509:12830-13210	0		13933	C	T	TT:5	X:0	TT:2
		other		3		15900	G	C	CC:3	GG:1	X:0
						15923	T	A	AA:3	AA:1	X:0
			scaffold46915:12658-17896
TSS17198	RGA27	NBS	scaffold46915:15613-16311	3		12865	G	A	AA:3	AA:1	GG:1
		LRR	scaffold46915:14656-15231	1		12871	A	G	GG:4	GG:1	AA:1
		other		8		13772	C	G	X:0	GG:3	X:0
						14794	A	G	X:0	GG:4	X:0
						15327	G	A	GG:3	AA:3	GG:3
						15631	G	A	AA:6	GG:5	GG:6
						15752	A	G	GG:6	GG:3	X:0
						16127	G	C	X:0	CC:4	CC:5
						16845	A	C	CC:4	CC:4	X:0
						17354	G	A	GG:2	GA:6	AA:11
						17561	A	T	TT:3	AA:2	X:0
						17674	C	G	GG:2	X:0	X:0
			scaffold9123:7215-10690
TSS25883	RGA1	NBS	scaffold9123:8919-9668	1		7696	T	G	TT:6	GG:3	TT:2
		LRR	scaffold9123:8245-8475	2		7747	G	A	GG:7	AA:5	GG:6
		other		14		7864	C	T	CC:20	TT:10	CC:3
						8086	C	T	CC:10	X:0	TT:8
						8166	A	G	GG:14	X:0	GG:2
						8288	C	T	TT:11	X:0	TT:10
						8387	A	G	GG:7	GG:1	X:0
						8758	A	G	GG:6	X:0	GG:1
						8835	C	A	CC:2	AA:4	CC:2
						8894	G	A	GG:7	AA:9	AA:1
						8917	T	A	AA:4	TT:4	X:0
						9108	G	A	GG:2	AA:2	X:0
						9999	G	A	GG:9	AA:4	X:0
						10278	T	A	TT:9	TA:10	X:0
						10448	T	C	CC:2	X:0	X:0
						10520	T	G	TT:6	TG:6	X:0
						10582	A	G	GG:3	X:0	X:0
			scaffold193514:2359-12123
TSS7773	RGA26	TIR	scaffold193514:7154-7642	0		6643	T	A	TT:6	AA:2	AA:3
		TIR	scaffold193514:2538-2933	0		8343	A	T	AA:10	AT:5	TT:4
		NBS	scaffold193514:8051-8593	0		10270	T	A	AA:18	TT:4	TT:8
		other		5		10371	A	G	AA:6	AG:6	GG:8
						10428	C	T	TT:8	CC:4	CC:3
			scaffold11010:2004-17108
TSS1506	RGA30	TIR	scaffold11010:2230-2655	0		T	C	CC:8	TT:7		TT:20
		TIR	scaffold11010:3665-4084	0
		NBS	scaffold11010:3080-3460	0
		Other		1
		RGA35	scaffold56244:51-4470
		TIR	scaffold56244:3033-3464	0
		NBS	scaffold56244:2177-2908	0
		other		0
			scaffold60399:15801-19017
TSS20657	RGA43	CC	scaffold60399:18410-18706	0		18190	G	T	GT:11	GT:8	GG:1
		NBS	scaffold60399: 17405-18259	1
		LRR	scaffold60399:16692-17219	4
		other		0
			scaffold21534:45194-52220
TSS8718	RGA49	TIR	scaffold21534:45319-45714	0		46652	A	G	AA:7	AG:9	GG:6
		LRR	scaffold21534:47022-47340	0		46679	G	A	GG:6	GA:6	AA:7
		other		23		47652	A	G	AA:5	AG:5	AA:3
						47823	A	G	AA:7	AG:4	AA:3
						48159	C	T	CC:12	CT:7	CC:2
						48300	C	A	CC:13	CA:4	X:0
						49513	A	G	AA:9	AG:6	AA:10
						49825	T	G	TT:10	GG:7	GG:8
						49926	G	A	GG:5	GA:11	GG:12
						50203	A	G	AA:13	AG:11	GG:5
						50339	T	C	TT:10	TC:4	CC:4
						50411	C	T	CC:5	CT:8	TT:14
						50677	A	G	AG:15	AG:13	AA:2
						50756	A	T	AA:16	AT:11	X:0
						50799	G	T	GG:18	GT:15	X:0
						50888	A	C	AA:13	AC:10	X:0
						51137	A	G	AA:10	AG:7	X:0
						51306	T	A	TT:8	TA:9	X:0
						51361	G	A	GG:17	GA:12	X:0
						51415	G	A	GG:9	GA:12	X:0
						51571	G	A	GG:6	GA:7	X:0
						51808	A	C	AA:9	AC:4	X:0
						52111	C	T	X:0	TT:2	X:0
			scaffold46009:5527-11576
TSS17017	RGA41	NBS	scaffold46009:6191-6962	3		5704	T	G	TT:1	GG:10	TT:3
		LRR	scaffold46009:7212-7991	2		6085	G	A	GG:1	AA:3	AA:1
		Other		8		6477	A	C	CC:7	AA:2	X:0
						6575	T	C	TC:10	TT:3	X:0
						6599	A	G	AG:4	GG:3	X:0
						7095	G	T	X:0	GG:7	TT:12
						7366	C	T	X:0	TT:6	CC:7
						7981	C	A	X:0	CC:3	AA:8
						8531	C	G	X:0	CC:7	GG:9
						8877	T	C	X:0	CC:8	CC:3
						8930	G	A	X:0	GA:14	AA:16
						9882	A	T	X:0	TT:2	AA:3
						11247	T	C	X:0	TT:5	CC:12
			scaffold48820:4469-9203
TSS17687	RGA48	ZF	scaffold48820:4683-4967	1		4797	T	C	CC:5	CC:2	X:0
		TIR	scaffold48820:5549-5968	0		5324	G	A	AA:1	AA:2	X:0
		NBS	scaffold48820:6181-6843	0
		other		1
			scaffold171775:15-4656	0
TSS6621	RGA56	TIR	scaffold171775:149-568	0
		TIR	scaffold171775:1652-2053	0
		Other		0
		RGA68	scaffold31634:18489-23505
		TIR	scaffold31634:18585-18989	0		19981	T	A	AA:4	X:0	AA:5
		LRR	scaffold31634:20448-20927	0
		Other		1
		RGA69	scaffold93792:31955-38995
		CC	scaffold93792:32130-32462
		NBS	scaffold93792:32533-33365
		LRR	scaffold93792:33498-34034
			scaffold75603:8893-12572
TSS23628	RGA60	CC	scaffold75603:9024-9293	1		8989	G	A	GA:9	GA:10	AA:9
		NBS	scaffold75603:9405-10229	0		9041	C	A	AA:6	CA:13	CC:4
		Other		1
		RGA63	scaffold73406:14596-17664
		NBS
		LRR
		RGA58	scaffold73832:11954-17413
		CC
		NBS
		LRR
		RGA64	scaffold33905:14382-19399
		TIR
		RGA71	scaffold3992:18652-24613
		TIR
		RGA3	scaffold19747:10455-16045
		TIR	scaffold19747:14083-14568
		LRR	scaffold19747:11428-12258
		Other
			scaffold890:10620-18105
TSS25528	RGA8	CC	scaffold890:16202-16426	1		14946	C	G	CG:20	CG:9	CC:7
		NBS	scaffold890:14854-15711	1		15904	A	G	GG:8	GG:3	X:0
		LRR	scaffold890: 13852-14532	0		16082	G	A	AA:21	AA:5	GG:5
		other		9		16542	C	T	CC:1	CC:2	TT:11
						16635	T	C	CC:5	TT:3	X:0
						16673	T	G	TG:8	TT:4	X:0
						16993	C	T	CT:13	CT:4	CC:6
						17448	A	C	CC:8	CC:7	AA:2
						17782	C	G	GG:14	GG:13	CC:6
			scaffold77437:10556-14668
TSS23940	RGA28	TIR	scaffold77437:10798-11207	1		11012	T	C	CC:3	CC:3	TT:3
		LRR	scaffold77437:12498-12944	0		12377	G	T	TT:5	TT:9	X:0
		other		5		13322	A	T	TT:6	TT:4	AA:2
						14100	C	A	AA:1	AA:3	CC:1
						14286	G	C	GC:9	GG:8	X:0
						14297	A	C	AC:11	AC:10	AA:3
			scaffold18985:34047-38317
TSS7615	RGA32	TIR
			scaffold75484:21629-26606
TSS23593	RGA34	TIR
		LRR
			scaffold44861:2542-6383			6258	A	G	GG:6	AA:1	AA:4
TSS16763	RGA6	TIR	scaffold44861:4561-5004	0
		LRR	scaffold44861:2989-3273	0
		Other		1
			scaffold1592:24217-31871	0		26614	A	T	AT:6	X:0	X:0
TSS5710	RGA19	TIR	scaffold1592:24288-24689	0		27479	C	T	CT:14	TT:3	CT:8
		NBS	scaffold1592:25342-25554	0		27938	A	G	AA:7	AG:12	AG:4
		TIR	scaffold1592:25771-26190	6		28976	C	G	GG:2	X:0	GG:2
		other				29196	G	T	GG:4	GT:5	X:0
						31201	C	T	TT:5	TT:3	X:0
			scaffold14307:23152-26921			23987	G	A	AA:3	X:0	X:0
TSS4622	RGA22	TIR	scaffold14307:23226-23729	0		24190	T	C	CC:4	CC:1	TT:2
		Other		6		25656	G	C	CC:3	X:0	GG:1
						26446	G	A	AA:2	AA:1	GG:1
						26651	T	C	CC:5	X:0	X:0
						26661	G	A	AA:5	X:0	X:0
			scaffold3992:18614-24534
TSS15293	RGA23	TIR	scaffold3992:18740-19255
			scaffold37427:7739-12769			7831	C	T	TT:2	TT:1	X:0
TSS14629	RGA37	NBS	scaffold37427:8241-8993	0		7846	G	A	AA:1	AA:1	X:0
		LRR	scaffold37427:92361-10370	1		8122	A	G	GG:4	GG:1	X:0
		other		5		9820	G	A	AA:6	AA:7	X:0
						12601	C	T	TT:1	TT:5	X:0
						12706	C	T	TT:2	TT:2	X:0
			scaffold92569:23153-29353			25838	G	A	AA:5	AA:3	GA:10
TSS26091	RGA45	NBS	scaffold92569:26538-27278	0		25841	T	C	CC:7	CC:3	TC:9
		LRR	scaffold92569:25857-26234	3		26210	G	A	GG:4	GA:15	GG:4
		Other		4		26302	C	G	CC:8	CG:15	CC:8
						26329	A	G	AA:7	AG:15	AA:4
						27312	C	T	CC:13	CT:12	CC:7
						27974	C	T	CT:10	TT:11	TT:9
			scaffold3747:10464-21641			21377	G	T	GG:4	GG:4	TT:11
TSS14643	RGA50	TIR	scaffold3747:104871-11060	0
		TIR	scaffold3747:12216-12638	0
		NBS	scaffold3747:12910-13287	0
		Other		1
			scaffold92569:23272-29353			25838	G	A	AA:5	AA:3	GA:10
TSS26091	RGA11	NBS	scaffold92569:26552-27247	0		25841	T	C	CC:7	CC:3	TC:9
		LRR	scaffold92569:25826-26203	1		26210	G	A	GG:4	GA:15	GG:4
		other		7		26302	C	G	CC:8	CG:15	CC:8
						26329	A	G	AA:7	AG:15	AA:4
						27312	C	T	CC:13	CT:12	CC:7
						27974	C	T	CT:10	TT:11	TT:9
			scaffold11255:831-7270			1268	A	G	AG:6	X:0	AG:3
TSS1744	RGA13	CC	scaffold11255:6057-6281	2		4305	G	T	GT:25	GG:7	GT:6
		NBS	scaffold11255:5277-5789	0		6230	T	G	X:0	GG:3	GG:3
		LRR	scaffold11255:4111-4494	1		6272	G	A	GA:5	AA:2	GG:3
		Other		3		6406	A	G	AG:20	AG:7	GG:6
						6595	T	G	TT:7	GG:8	TT:2
